# Supplementary material for: Dietary niche breadth influences the effects of urbanization on the gut microbiota of sympatric rodents
Source: Ecol Evol. 2022 Sep 9;12(9):e9216. doi: 10.1002/ece3.9216 (PMC9463044; doi:10.1002/ece3.9216)
Supplement: Supplementary file 1 — Appendix S1 [file ECE3-12-e9216-s001.xlsx]

## Sheet: # of sequence reads
Sample_ID	Species	Sex	Weight	Age_Maturity	Gut_Region	Habitat_Type	Site	Bacteria|Acidobacteriota|AT-s3-28|AT-s3-28|AT-s3-28|AT-s3-28	Bacteria|Acidobacteriota|Acidobacteriae|Acidobacteriales|uncultured|uncultured	Bacteria|Acidobacteriota|Acidobacteriae|Solibacterales|Solibacteraceae|CandidatusSolibacter	Bacteria|Acidobacteriota|Acidobacteriae|Subgroup2|Subgroup2|Subgroup2	Bacteria|Acidobacteriota|Blastocatellia|Pyrinomonadales|Pyrinomonadaceae|RB41	Bacteria|Acidobacteriota|Vicinamibacteria|Vicinamibacterales|uncultured|uncultured	Bacteria|Actinobacteriota|Acidimicrobiia|IMCC26256|IMCC26256|IMCC26256	Bacteria|Actinobacteriota|Acidimicrobiia|Microtrichales	Bacteria|Actinobacteriota|Acidimicrobiia|Microtrichales|Ilumatobacteraceae|CL500-29marinegroup	Bacteria|Actinobacteriota|Acidimicrobiia|Microtrichales|Ilumatobacteraceae|Ilumatobacter	Bacteria|Actinobacteriota|Acidimicrobiia|Microtrichales|uncultured|uncultured	Bacteria|Actinobacteriota|Acidimicrobiia|uncultured|uncultured|uncultured	Bacteria|Actinobacteriota|Actinobacteria	Bacteria|Actinobacteriota|Actinobacteria|Actinomycetales|Actinomycetaceae|Actinomyces	Bacteria|Actinobacteriota|Actinobacteria|Actinomycetales|Actinomycetaceae|uncultured	Bacteria|Actinobacteriota|Actinobacteria|Bifidobacteriales|Bifidobacteriaceae|Bifidobacterium	Bacteria|Actinobacteriota|Actinobacteria|Corynebacteriales|Corynebacteriaceae|Corynebacterium	Bacteria|Actinobacteriota|Actinobacteria|Corynebacteriales|Mycobacteriaceae|Mycobacterium	Bacteria|Actinobacteriota|Actinobacteria|Corynebacteriales|Nocardiaceae|Nocardia	Bacteria|Actinobacteriota|Actinobacteria|Corynebacteriales|Nocardiaceae|Rhodococcus	Bacteria|Actinobacteriota|Actinobacteria|Corynebacteriales|Nocardiaceae|Williamsia	Bacteria|Actinobacteriota|Actinobacteria|Frankiales|Acidothermaceae|Acidothermus	Bacteria|Actinobacteriota|Actinobacteria|Frankiales|Nakamurellaceae|Nakamurella	Bacteria|Actinobacteriota|Actinobacteria|Frankiales|Sporichthyaceae	Bacteria|Actinobacteriota|Actinobacteria|Micrococcales|Cellulomonadaceae|Cellulomonas	Bacteria|Actinobacteriota|Actinobacteria|Micrococcales|Dermacoccaceae	Bacteria|Actinobacteriota|Actinobacteria|Micrococcales|Microbacteriaceae	Bacteria|Actinobacteriota|Actinobacteria|Micrococcales|Microbacteriaceae|Microbacterium	Bacteria|Actinobacteriota|Actinobacteria|Micrococcales|Micrococcaceae	Bacteria|Actinobacteriota|Actinobacteria|Micrococcales|Micrococcaceae|Arthrobacter	Bacteria|Actinobacteriota|Actinobacteria|Micrococcales|Micrococcaceae|Glutamicibacter	Bacteria|Actinobacteriota|Actinobacteria|Micrococcales|Micrococcaceae|Rothia	Bacteria|Actinobacteriota|Actinobacteria|Micrococcales|Sanguibacteraceae|Sanguibacter	Bacteria|Actinobacteriota|Actinobacteria|Micromonosporales|Micromonosporaceae	Bacteria|Actinobacteriota|Actinobacteria|Micromonosporales|Micromonosporaceae|Dactylosporangium	Bacteria|Actinobacteriota|Actinobacteria|PeM15|PeM15|PeM15	Bacteria|Actinobacteriota|Actinobacteria|Propionibacteriales|Nocardioidaceae|Aeromicrobium	Bacteria|Actinobacteriota|Actinobacteria|Propionibacteriales|Nocardioidaceae|Nocardioides	Bacteria|Actinobacteriota|Actinobacteria|Pseudonocardiales|Pseudonocardiaceae|Pseudonocardia	Bacteria|Actinobacteriota|Actinobacteria|Streptomycetales|Streptomycetaceae	Bacteria|Actinobacteriota|Actinobacteria|Streptomycetales|Streptomycetaceae|Streptomyces	Bacteria|Actinobacteriota|Actinobacteria|uncultured|uncultured|uncultured
A_Spec_16S_V34_116CE	A_speciosus	Female	31	Adult	Cecum	Natural	Shirakkeyama	0	0	0	0	0	0	0	0	0	0	0	0	0	0	0	0	0	0	0	0	0	0	0	0	0	0	0	0	0	0	0	0	0	0	0	0	0	0	0	0	0	0
A_Spec_16S_V34_116FE	A_speciosus	Female	31	Adult	Rectum	Natural	Shirakkeyama	0	0	0	0	0	0	0	0	0	0	0	0	0	0	0	0	8	0	0	0	0	0	0	0	0	0	0	0	0	0	0	0	0	0	0	0	0	0	0	0	0	0
A_Spec_16S_V34_116LI	A_speciosus	Female	31	Adult	Colon	Natural	Shirakkeyama	0	0	0	0	0	0	0	0	0	0	0	0	0	0	0	0	12	0	0	0	0	0	0	0	0	0	0	0	0	0	0	0	0	0	0	0	0	0	0	0	0	0
A_Spec_16S_V34_116SI	A_speciosus	Female	31	Adult	Small_Intestine	Natural	Shirakkeyama	0	0	0	0	0	0	0	0	0	0	0	0	0	0	0	0	0	0	0	0	0	0	0	0	0	0	0	0	0	0	0	0	0	0	0	0	0	0	0	0	0	0
A_Spec_16S_V34_117CE	A_speciosus	Female	48	Adult	Cecum	Natural	Shirakkeyama	0	0	0	0	0	0	0	0	0	0	0	0	0	0	0	0	0	0	0	0	0	0	0	0	0	0	0	0	0	0	0	0	0	0	0	0	0	0	0	0	0	0
A_Spec_16S_V34_117FE	A_speciosus	Female	48	Adult	Rectum	Natural	Shirakkeyama	0	0	0	0	0	0	0	0	0	0	0	0	0	0	0	0	0	0	0	0	0	0	0	0	0	0	0	0	0	0	0	0	0	0	0	0	0	0	0	0	0	0
A_Spec_16S_V34_117LI	A_speciosus	Female	48	Adult	Colon	Natural	Shirakkeyama	0	0	0	0	0	0	0	0	0	0	0	0	0	0	0	0	19	0	0	0	0	0	0	0	0	0	0	0	0	0	0	0	0	0	0	0	0	0	0	0	0	0
A_Spec_16S_V34_117SI	A_speciosus	Female	48	Adult	Small_Intestine	Natural	Shirakkeyama	0	0	0	0	0	0	0	0	0	0	0	0	0	0	0	0	71	0	0	0	0	0	0	0	0	2	0	0	0	0	6	0	0	0	0	0	0	0	0	0	0	0
A_Spec_16S_V34_118CE	A_speciosus	Male	39	Adult	Cecum	Natural	Shirakkeyama	0	0	0	0	0	0	0	0	0	0	0	0	0	0	0	0	0	0	0	0	0	0	0	0	0	0	0	0	0	0	0	0	0	0	0	0	0	0	0	0	0	0
A_Spec_16S_V34_118FE	A_speciosus	Male	39	Adult	Rectum	Natural	Shirakkeyama	0	0	0	0	0	0	0	0	0	0	0	0	0	0	0	0	0	0	0	0	0	0	0	0	0	0	0	0	0	0	0	0	0	0	0	0	0	0	0	0	0	0
A_Spec_16S_V34_118LI	A_speciosus	Male	39	Adult	Colon	Natural	Shirakkeyama	0	0	0	0	0	0	0	0	0	0	0	0	0	0	0	0	0	0	0	0	0	0	0	0	0	0	0	0	0	0	0	0	0	0	0	0	0	0	0	0	0	0
A_Spec_16S_V34_118SI	A_speciosus	Male	39	Adult	Small_Intestine	Natural	Shirakkeyama	0	0	0	0	0	0	0	0	0	0	2	0	0	0	0	0	0	0	0	0	0	0	0	0	0	0	0	0	0	0	0	0	0	0	0	0	0	0	0	0	0	0
A_Spec_16S_V34_119CE	A_speciosus	Male	53	Adult	Cecum	Natural	Shirakkeyama	0	0	0	0	0	0	0	0	0	0	0	0	0	0	0	0	0	0	0	0	0	0	0	0	0	0	0	0	0	0	0	0	0	0	0	0	0	0	0	0	0	0
A_Spec_16S_V34_119FE	A_speciosus	Male	53	Adult	Rectum	Natural	Shirakkeyama	0	0	0	0	0	0	0	0	0	0	0	0	0	0	0	0	0	0	0	0	0	0	0	0	0	0	0	0	0	0	0	0	0	0	0	0	0	0	0	0	0	0
A_Spec_16S_V34_119LI	A_speciosus	Male	53	Adult	Colon	Natural	Shirakkeyama	0	0	0	0	0	0	0	0	0	0	0	0	0	0	0	0	0	0	0	0	0	0	0	0	0	0	0	0	0	0	0	0	0	0	0	0	0	0	0	0	0	0
A_Spec_16S_V34_119SI	A_speciosus	Male	53	Adult	Small_Intestine	Natural	Shirakkeyama	0	0	0	0	0	0	0	0	0	0	0	0	0	0	0	0	8	0	0	0	0	0	0	0	0	0	0	0	0	0	0	0	0	0	0	0	0	0	0	0	0	0
A_Spec_16S_V34_11LI	A_speciosus	Female	28	Sub-Adult	Colon	Urban	Kaguraoka_koen	0	0	0	0	0	0	0	0	0	0	0	0	0	0	0	3	0	0	0	0	0	0	0	0	0	0	0	0	0	0	0	0	0	0	0	0	0	0	0	0	0	0
A_Spec_16S_V34_11SI	A_speciosus	Female	28	Sub-Adult	Small_Intestine	Urban	Kaguraoka_koen	0	0	0	0	0	0	0	0	0	0	0	0	0	0	0	0	0	0	0	0	0	0	0	0	0	0	0	0	0	0	0	0	0	0	0	0	0	0	0	0	0	0
A_Spec_16S_V34_120LI	A_speciosus	Female	42	Adult	Colon	Natural	Shirakkeyama	0	0	0	0	0	0	0	0	0	0	0	0	0	0	0	0	0	0	0	0	0	0	0	0	0	0	0	0	0	0	0	0	0	0	2	0	0	0	0	3	0	0
A_Spec_16S_V34_120SI	A_speciosus	Female	42	Adult	Small_Intestine	Natural	Shirakkeyama	0	0	0	0	0	0	0	0	0	0	0	0	0	0	0	0	0	0	0	0	0	0	0	0	0	0	0	0	0	0	0	0	0	0	0	0	0	0	0	0	0	0
A_Spec_16S_V34_121LI	A_speciosus	Female	48	Adult	Colon	Natural	Shirakkeyama	0	0	0	0	0	0	0	0	0	0	0	0	0	0	0	0	11	0	0	0	0	0	0	0	0	0	0	0	0	0	0	0	0	0	0	0	0	0	0	0	0	0
A_Spec_16S_V34_121SI	A_speciosus	Female	48	Adult	Small_Intestine	Natural	Shirakkeyama	0	0	0	0	0	0	0	0	0	0	0	0	0	0	0	0	20	0	0	0	0	0	0	0	0	0	0	0	0	0	0	0	0	0	0	0	0	0	0	0	0	0
A_Spec_16S_V34_123LI	A_speciosus	Female	23	Sub-Adult	Colon	Natural	Shirakkeyama	0	0	0	0	0	0	0	0	0	0	0	0	0	0	0	0	0	0	0	0	0	0	0	0	0	0	0	0	0	0	0	0	0	0	0	0	0	0	0	0	0	0
A_Spec_16S_V34_123SI	A_speciosus	Female	23	Sub-Adult	Small_Intestine	Natural	Shirakkeyama	0	0	0	0	0	0	0	0	0	0	0	0	0	0	0	0	3	0	0	0	0	0	0	0	0	0	0	0	0	0	0	0	0	0	0	0	0	0	0	0	0	0
A_Spec_16S_V34_124LI	A_speciosus	Female	27	Sub-Adult	Colon	Natural	Shirakkeyama	0	0	0	0	0	0	0	0	0	0	0	0	0	0	0	0	0	0	0	0	0	0	0	0	0	0	0	0	0	0	0	0	0	0	0	0	0	0	0	0	0	0
A_Spec_16S_V34_124SI	A_speciosus	Female	27	Sub-Adult	Small_Intestine	Natural	Shirakkeyama	0	0	0	0	0	0	0	0	0	0	0	0	0	0	0	0	0	0	0	0	0	0	0	0	0	0	0	0	0	0	0	0	0	0	0	0	0	0	0	0	0	0
A_Spec_16S_V34_12LI	A_speciosus	Male	43	Adult	Colon	Urban	Kaguraoka_koen	0	0	0	0	0	0	0	0	0	0	0	0	0	0	0	0	0	0	0	0	0	0	0	0	0	0	0	0	0	0	0	0	0	5	0	0	0	0	0	0	0	0
A_Spec_16S_V34_12SI	A_speciosus	Male	43	Adult	Small_Intestine	Urban	Kaguraoka_koen	0	0	0	0	0	0	0	0	0	0	0	0	0	0	0	4	0	0	0	0	0	0	0	0	0	0	0	0	0	0	0	7	0	0	0	0	0	0	0	0	0	0
A_Spec_16S_V34_143CE	A_speciosus	Female	41	Adult	Cecum	Urban	Maruyamak_oen	0	0	0	0	0	0	0	0	0	0	0	0	0	0	0	0	0	0	0	0	0	0	0	0	0	0	0	0	0	0	0	0	0	0	0	0	0	0	0	0	0	0
A_Spec_16S_V34_143FE	A_speciosus	Female	41	Adult	Rectum	Urban	Maruyama_koen	0	0	0	0	0	0	0	0	0	0	0	0	0	0	0	0	0	0	0	0	0	0	0	0	0	0	0	0	0	0	0	0	0	0	0	0	0	0	0	0	0	0
A_Spec_16S_V34_143LI	A_speciosus	Female	41	Adult	Colon	Urban	Maruyama_koen	0	0	0	0	0	0	0	0	0	0	0	0	0	0	0	0	0	0	0	0	0	0	0	0	0	0	0	0	0	0	0	0	0	0	0	0	0	0	0	0	0	0
A_Spec_16S_V34_143SI	A_speciosus	Female	41	Adult	Small_Intestine	Urban	Maruyama_koen	0	0	0	0	0	6	0	0	0	0	0	0	0	0	0	0	0	0	0	0	0	7	0	0	0	0	0	0	0	0	0	0	0	0	0	0	0	0	0	0	0	0
A_Spec_16S_V34_150CE	A_speciosus	Male	27	Sub-Adult	Cecum	Urban	Maruyamak_oen	0	0	0	0	0	0	0	0	0	0	0	0	0	0	0	0	0	0	0	0	0	0	0	0	0	0	0	0	0	0	0	0	0	0	0	0	0	0	0	0	0	0
A_Spec_16S_V34_150FE	A_speciosus	Male	27	Sub-Adult	Rectum	Urban	Maruyama_koen	0	0	0	0	0	0	0	0	0	0	0	0	0	0	0	0	0	0	0	0	0	0	0	0	0	0	0	0	0	0	0	0	0	0	0	0	0	0	0	0	0	0
A_Spec_16S_V34_150LI	A_speciosus	Male	27	Sub-Adult	Colon	Urban	Maruyama_koen	0	0	0	0	0	0	0	0	0	0	0	0	0	0	0	0	0	0	0	0	0	0	0	0	0	0	0	0	0	0	4	0	0	0	0	0	0	0	0	0	0	0
A_Spec_16S_V34_150SI	A_speciosus	Male	27	Sub-Adult	Small_Intestine	Urban	Maruyama_koen	0	0	0	0	0	0	0	0	0	0	0	0	0	0	0	0	0	0	0	0	0	0	0	0	0	0	0	0	0	0	5	0	0	0	0	0	0	0	0	0	0	0
A_Spec_16S_V34_151CE	A_speciosus	Male	21	Sub-Adult	Cecum	Urban	Maruyamak_oen	0	0	0	0	0	0	0	0	0	0	0	0	0	0	0	0	0	0	0	0	0	0	0	0	0	0	0	0	0	0	0	0	0	0	0	0	0	0	0	0	0	0
A_Spec_16S_V34_151FE	A_speciosus	Male	21	Sub-Adult	Rectum	Urban	Maruyama_koen	0	0	0	0	0	0	0	0	0	0	0	0	0	0	0	0	0	0	0	0	0	0	0	0	0	0	0	0	0	0	0	0	0	0	0	0	0	0	0	0	0	0
A_Spec_16S_V34_151LI	A_speciosus	Male	21	Sub-Adult	Colon	Urban	Maruyama_koen	0	0	0	0	0	0	0	0	0	0	0	0	0	0	0	0	0	0	0	0	0	0	0	0	0	0	0	0	0	0	0	0	0	0	0	0	0	0	0	0	0	0
A_Spec_16S_V34_151SI	A_speciosus	Male	21	Sub-Adult	Small_Intestine	Urban	Maruyama_koen	0	0	0	0	0	0	2	0	0	0	0	0	0	0	0	0	0	0	0	0	0	0	0	0	0	0	0	0	0	0	15	0	0	0	0	0	0	0	0	0	0	0
A_Spec_16S_V34_154CE	A_speciosus	Female	48	Adult	Cecum	Urban	Kaguraoka_koen	0	0	0	0	0	0	0	0	0	0	0	0	0	0	0	0	0	0	0	0	0	0	0	0	0	0	0	0	0	0	0	0	0	0	0	0	0	0	0	0	0	0
A_Spec_16S_V34_154FE	A_speciosus	Female	48	Adult	Rectum	Urban	Kaguraoka_koen	0	0	0	0	0	0	0	0	0	0	0	0	0	0	0	0	0	0	0	0	0	0	0	0	0	0	0	0	0	0	0	0	0	0	0	0	0	0	0	0	0	0
A_Spec_16S_V34_154LI	A_speciosus	Female	48	Adult	Colon	Urban	Kaguraoka_koen	0	0	0	0	0	0	0	0	0	0	0	0	0	0	0	0	0	0	0	0	0	0	0	0	0	0	0	0	0	0	0	0	0	0	0	0	0	0	0	0	0	0
A_Spec_16S_V34_154SI	A_speciosus	Female	48	Adult	Small_Intestine	Urban	Kaguraoka_koen	0	0	0	0	0	0	0	0	0	0	0	0	8	0	0	0	0	0	0	0	0	0	0	0	0	0	0	0	0	0	0	0	0	0	0	0	0	0	0	0	0	0
A_Spec_16S_V34_155CE	A_speciosus	Male	25	Sub-Adult	Cecum	Urban	Kaguraoka_koen	0	0	0	0	0	0	0	0	0	0	0	0	0	0	0	0	0	0	0	0	0	0	0	0	0	0	0	0	0	0	0	0	0	0	0	0	0	0	0	0	0	0
A_Spec_16S_V34_155FE	A_speciosus	Male	25	Sub-Adult	Rectum	Urban	Kaguraoka_koen	0	0	0	0	0	0	0	0	0	0	0	0	0	0	0	5	0	0	0	0	0	0	0	0	0	0	0	0	0	0	3	0	0	0	0	0	0	0	0	0	0	0
A_Spec_16S_V34_155LI	A_speciosus	Male	25	Sub-Adult	Colon	Urban	Kaguraoka_koen	0	0	0	0	0	0	0	0	0	0	0	0	0	0	0	6	0	0	0	0	0	0	0	0	0	0	0	0	0	0	0	0	0	0	0	0	0	0	0	0	0	0
A_Spec_16S_V34_155SI	A_speciosus	Male	25	Sub-Adult	Small_Intestine	Urban	Kaguraoka_koen	0	0	0	0	0	0	0	0	0	0	0	0	27	0	0	16	0	0	0	0	0	0	0	0	0	0	0	0	0	0	0	0	0	0	0	0	0	0	0	0	0	0
A_Spec_16S_V34_160LI	A_speciosus	Female	36	Adult	Colon	Urban	Kaguraoka_koen	0	0	0	0	0	0	0	0	0	0	0	0	0	0	0	0	4	0	0	0	0	0	0	0	0	0	0	0	0	0	0	0	0	0	0	0	0	0	0	0	0	0
A_Spec_16S_V34_160SI	A_speciosus	Female	36	Adult	Small_Intestine	Urban	Kaguraoka_koen	0	0	0	0	0	0	0	0	0	0	0	0	0	0	0	0	6	0	0	0	0	0	0	0	0	0	0	0	0	0	5	3	0	0	0	0	0	0	0	0	0	0
A_Spec_16S_V34_161LI	A_speciosus	Male	32	Adult	Colon	Urban	Kaguraoka_koen	0	0	0	0	0	0	0	0	0	0	0	0	0	0	0	11	0	0	0	0	0	0	0	0	0	0	0	0	0	0	0	0	0	0	0	0	0	0	0	0	0	0
A_Spec_16S_V34_162LI	A_speciosus	Female	20	Sub-Adult	Colon	Urban	Kaguraoka_koen	0	0	0	0	0	0	0	0	0	0	0	0	0	0	0	0	0	0	0	0	0	0	0	0	0	0	0	0	0	0	0	0	0	0	0	0	0	0	0	0	0	0
A_Spec_16S_V34_162SI	A_speciosus	Female	20	Sub-Adult	Small_Intestine	Urban	Kaguraoka_koen	0	0	0	0	0	0	0	0	0	0	0	0	0	0	0	36	0	0	0	0	0	0	0	0	0	0	0	0	0	0	0	0	0	0	0	0	0	0	0	0	0	0
A_Spec_16S_V34_166CE	A_speciosus	Female	31	Adult	Cecum	Urban	Maruyama_koen	0	0	0	0	0	0	0	0	0	0	0	0	0	0	0	0	0	0	0	0	0	0	0	0	0	0	0	0	0	0	0	0	0	0	0	0	0	0	0	0	0	0
A_Spec_16S_V34_166FE	A_speciosus	Female	31	Adult	Rectum	Urban	Maruyama_koen	0	0	0	0	0	0	0	0	0	0	0	0	0	0	0	0	0	0	0	0	0	0	0	0	0	0	0	0	0	0	0	0	0	0	0	0	0	0	0	0	0	0
A_Spec_16S_V34_166LI	A_speciosus	Female	31	Adult	Colon	Urban	Maruyama_koen	0	0	0	0	0	0	0	0	0	0	0	0	0	0	0	0	0	0	0	0	0	0	0	0	0	0	0	0	0	0	0	0	0	0	0	0	0	0	0	0	0	0
A_Spec_16S_V34_166SI	A_speciosus	Female	31	Adult	Small_Intestine	Urban	Maruyama_koen	0	0	0	0	0	0	0	0	0	0	0	0	0	0	0	0	0	0	0	0	0	0	0	0	0	0	0	0	0	0	0	0	0	0	0	0	0	0	0	0	0	0
A_Spec_16S_V34_171CE	A_speciosus	Female	50	Adult	Cecum	Urban	Maruyama_koen	0	0	0	0	0	0	0	0	0	0	0	0	0	0	0	0	0	0	0	0	0	0	0	0	0	0	0	0	0	0	0	0	0	0	0	0	0	0	0	0	0	0
A_Spec_16S_V34_171FE	A_speciosus	Female	50	Adult	Rectum	Urban	Maruyama_koen	0	0	0	0	0	0	0	0	0	0	0	0	0	0	0	0	0	0	0	0	0	0	0	0	0	0	0	0	0	0	0	0	0	0	0	0	0	0	0	0	0	0
A_Spec_16S_V34_171LI	A_speciosus	Female	50	Adult	Colon	Urban	Maruyama_koen	0	0	0	0	0	0	0	0	0	0	0	0	0	0	0	0	0	0	0	0	0	0	0	0	0	0	0	0	0	0	0	0	0	0	0	0	0	0	0	0	0	0
A_Spec_16S_V34_171SI	A_speciosus	Female	50	Adult	Small_Intestine	Urban	Maruyama_koen	0	0	0	0	0	0	0	0	0	0	0	0	45	0	0	0	6	0	0	0	0	0	0	0	0	0	0	0	0	0	0	4	0	0	0	0	0	0	0	0	0	0
A_Spec_16S_V34_172LI	A_speciosus	Male	27	Adult	Colon	Urban	Maruyama_koen	0	0	0	0	0	0	0	0	0	0	0	0	0	0	0	0	0	0	0	0	0	0	0	0	0	0	0	0	0	0	0	0	0	0	0	0	0	0	0	0	0	0
A_Spec_16S_V34_172SI	A_speciosus	Male	27	Sub-Adult	Small_Intestine	Urban	Maruyama_koen	0	0	0	0	0	0	0	0	0	0	0	0	0	0	0	0	0	0	0	0	0	0	0	0	0	0	0	0	0	0	0	0	0	0	0	0	0	0	0	0	0	0
A_Spec_16S_V34_183LI	A_speciosus	Male	34	Adult	Colon	Urban	Kaguraoka_koen	0	0	0	0	0	0	0	0	0	0	0	0	0	0	0	0	0	0	0	0	0	0	0	0	0	0	0	0	0	0	7	0	0	0	0	0	0	0	0	0	0	0
A_Spec_16S_V34_183SI	A_speciosus	Male	34	Adult	Small_Intestine	Urban	Kaguraoka_koen	0	0	0	0	0	0	0	0	0	0	0	0	0	0	0	0	0	0	0	0	0	0	0	0	0	0	0	0	0	0	0	0	0	0	0	0	0	0	0	0	0	0
A_Spec_16S_V34_184LI	A_speciosus	Female	45	Adult	Colon	Urban	Kaguraoka_koen	0	0	0	0	0	0	0	0	0	0	0	0	0	0	0	0	0	0	0	0	0	0	0	0	0	0	0	0	0	0	0	0	0	0	0	0	0	0	0	0	0	0
A_Spec_16S_V34_184SI	A_speciosus	Female	45	Adult	Small_Intestine	Urban	Kaguraoka_koen	0	0	4	4	0	0	0	0	0	0	0	0	0	0	2	58	4	0	0	0	0	8	0	0	0	0	0	4	0	0	8	0	0	0	0	0	0	0	0	0	0	0
A_Spec_16S_V34_187LI	A_speciosus	Female	50	Adult	Colon	Urban	Kaguraoka_koen	0	0	0	0	0	0	0	0	0	0	0	0	0	0	0	0	0	0	0	0	0	0	0	0	0	0	0	0	0	0	0	0	0	0	0	0	0	0	0	0	0	0
A_Spec_16S_V34_187SI	A_speciosus	Female	50	Adult	Small_Intestine	Urban	Kaguraoka_koen	0	0	0	0	0	0	0	0	0	0	0	0	0	0	0	0	0	0	0	0	0	0	0	0	0	0	0	0	0	0	0	0	0	0	0	0	0	0	0	0	0	0
A_Spec_16S_V34_189CE	A_speciosus	Male	27	Sub-Adult	Cecum	Natural	Mukoyama	0	0	0	0	0	0	0	0	0	0	0	0	0	0	0	0	0	0	0	0	0	0	0	0	0	0	0	0	0	0	0	0	0	0	0	0	0	0	0	0	0	0
A_Spec_16S_V34_189LI	A_speciosus	Male	27	Sub-Adult	Colon	Natural	Mukoyama	0	0	0	0	0	0	0	0	0	0	0	0	0	0	0	0	0	0	0	0	0	0	0	0	0	0	0	0	0	0	0	0	0	0	0	0	0	0	0	0	0	0
A_Spec_16S_V34_189SI	A_speciosus	Male	27	Sub-Adult	Small_Intestine	Natural	Mukoyama	0	0	0	0	0	0	0	0	0	0	0	0	0	0	0	0	0	0	0	0	0	0	0	0	0	0	0	0	0	0	8	0	0	0	0	0	0	0	0	0	0	0
A_Spec_16S_V34_18LI	A_speciosus	Male	51	Adult	Colon	Urban	Kaguraoka_koen	0	0	0	0	0	0	0	0	0	0	0	0	0	3	0	22	0	0	0	0	0	0	0	0	0	0	0	0	0	0	3	0	0	0	0	0	0	0	0	0	0	0
A_Spec_16S_V34_18SI	A_speciosus	Male	51	Adult	Small_Intestine	Urban	Kaguraoka_koen	0	0	0	0	0	0	0	0	0	0	0	0	0	0	0	90	0	0	0	0	0	0	0	0	0	0	0	0	0	0	28	5	0	0	0	0	0	0	0	0	0	0
A_Spec_16S_V34_19LI	A_speciosus	Male	29	Sub-Adult	Colon	Urban	Kaguraoka_koen	0	0	0	0	0	0	0	0	0	0	0	0	0	0	0	0	0	0	0	0	0	0	0	0	0	0	0	0	0	0	0	0	0	0	0	0	0	0	0	0	0	0
A_Spec_16S_V34_19SI	A_speciosus	Male	29	Sub-Adult	Small_Intestine	Urban	Kaguraoka_koen	0	0	0	0	0	0	0	0	0	0	0	0	0	0	0	10	0	0	0	0	0	0	0	0	0	0	0	0	0	0	3	0	0	0	0	3	0	0	0	0	0	0
A_Spec_16S_V34_1CE	A_speciosus	Male	34	Adult	Cecum	Urban	Kaguraoka_koen	0	0	0	0	0	0	0	0	0	0	0	0	0	0	0	0	0	0	0	0	0	0	0	0	0	0	0	0	0	0	0	0	0	0	0	0	0	0	0	0	0	0
A_Spec_16S_V34_1FE	A_speciosus	Male	34	Adult	Rectum	Urban	Kaguraoka_koen	0	0	0	0	0	0	0	0	0	0	0	0	0	0	0	0	0	0	0	0	0	0	0	0	0	0	0	0	0	0	0	0	0	0	0	0	0	0	0	0	0	0
A_Spec_16S_V34_1SI	A_speciosus	Male	34	Adult	Small_Intestine	Urban	Kaguraoka_koen	0	0	0	0	0	0	0	0	0	0	0	0	2	0	0	0	5	0	0	0	0	0	0	0	0	0	0	6	0	0	0	0	0	0	0	0	0	0	0	0	0	0
A_Spec_16S_V34_212CE	A_speciosus	Male	37	Adult	Cecum	Natural	Mukoyama	0	0	0	0	0	0	0	0	0	0	0	0	0	0	0	0	0	0	0	0	0	0	0	0	0	0	0	0	0	0	0	0	0	0	0	0	0	0	0	0	0	0
A_Spec_16S_V34_212LI	A_speciosus	Male	37	Adult	Colon	Natural	Mukoyama	0	0	0	0	0	0	0	0	0	0	0	0	0	0	0	0	0	0	0	0	0	0	0	0	0	0	0	0	0	0	5	4	0	0	0	0	0	0	0	0	0	0
A_Spec_16S_V34_212SI	A_speciosus	Male	37	Adult	Small_Intestine	Natural	Mukoyama	0	0	0	0	0	0	0	0	0	0	0	0	0	0	0	0	0	0	0	0	0	0	0	0	0	0	0	0	0	0	4	0	0	0	0	0	0	0	0	0	0	0
A_Spec_16S_V34_213CE	A_speciosus	Male	31	Adult	Cecum	Natural	Mukoyama	0	0	0	0	0	0	0	0	0	0	0	0	0	0	0	0	0	0	0	0	0	0	0	0	0	0	0	0	0	0	3	0	0	0	0	0	0	0	0	0	0	0
A_Spec_16S_V34_213FE	A_speciosus	Male	31	Adult	Rectum	Natural	Mukoyama	0	0	0	0	0	0	0	0	0	0	0	0	0	0	0	0	0	0	0	0	0	0	0	0	0	0	0	0	0	0	0	0	0	0	0	0	0	0	0	0	0	0
A_Spec_16S_V34_213LI	A_speciosus	Male	31	Adult	Colon	Natural	Mukoyama	0	0	0	0	0	0	0	0	0	0	0	0	0	0	0	0	0	0	0	0	0	0	0	0	0	0	0	0	0	0	0	0	0	0	0	0	0	0	0	0	0	0
A_Spec_16S_V34_213SI	A_speciosus	Male	31	Adult	Small_Intestine	Natural	Mukoyama	0	0	0	0	0	0	0	0	0	0	0	0	0	0	0	0	0	0	0	0	0	0	0	0	0	0	0	0	0	0	13	0	0	0	0	0	0	0	0	0	0	0
A_Spec_16S_V34_214CE	A_speciosus	Male	32	Adult	Cecum	Natural	Mukoyama	0	0	0	0	0	0	0	0	0	0	0	0	0	0	0	0	0	0	0	0	0	0	0	0	0	0	0	0	0	0	0	0	0	0	0	0	0	0	0	0	0	0
A_Spec_16S_V34_214FE	A_speciosus	Male	32	Adult	Rectum	Natural	Mukoyama	0	0	0	0	0	0	0	0	0	0	0	0	0	0	0	0	0	0	0	0	0	0	0	0	0	0	0	0	0	0	0	0	0	0	0	0	0	0	0	0	0	0
A_Spec_16S_V34_214LI	A_speciosus	Male	32	Adult	Colon	Natural	Mukoyama	0	0	0	0	0	0	0	0	0	0	0	0	2	0	0	0	0	0	0	0	0	0	0	0	0	0	0	0	0	0	0	0	0	0	0	0	0	0	0	0	0	0
A_Spec_16S_V34_214SI	A_speciosus	Male	32	Adult	Small_Intestine	Natural	Mukoyama	0	0	0	0	0	0	3	0	0	0	0	0	0	0	0	0	4	0	0	0	0	0	0	0	0	0	3	0	0	0	18	0	0	0	0	0	0	0	0	0	0	0
A_Spec_16S_V34_215CE	A_speciosus	Female	26	Sub-Adult	Cecum	Natural	Mukoyama	0	0	0	0	0	0	0	0	0	0	0	0	0	0	0	0	0	0	0	0	0	0	0	0	0	0	0	0	0	0	0	0	0	0	0	0	0	0	0	0	0	0
A_Spec_16S_V34_215FE	A_speciosus	Female	26	Sub-Adult	Rectum	Natural	Mukoyama	0	0	0	0	0	0	0	0	0	0	0	0	0	0	0	0	0	0	0	0	0	0	0	0	0	0	0	0	0	0	0	0	0	0	0	0	0	0	0	0	0	0
A_Spec_16S_V34_215LI	A_speciosus	Female	26	Sub-Adult	Colon	Natural	Mukoyama	0	0	0	0	0	0	0	0	0	0	0	0	0	0	0	0	0	0	0	0	0	0	0	0	0	0	0	0	0	0	0	0	0	0	0	0	0	0	0	0	0	0
A_Spec_16S_V34_215SI	A_speciosus	Female	26	Sub-Adult	Small_Intestine	Natural	Mukoyama	0	0	0	0	0	0	0	0	0	0	0	0	0	0	0	0	0	0	0	0	0	0	0	0	0	0	0	0	0	0	3	0	0	0	0	0	0	0	0	0	0	0
A_Spec_16S_V34_216CE	A_speciosus	Female	42	Adult	Cecum	Natural	Mukoyama	0	0	0	0	0	0	0	0	0	0	0	0	0	0	0	0	0	0	0	0	0	0	0	0	0	0	0	0	0	0	0	0	0	0	0	0	0	0	0	0	0	0
A_Spec_16S_V34_216FE	A_speciosus	Female	42	Adult	Rectum	Natural	Mukoyama	0	0	0	0	0	0	0	0	0	0	0	0	0	0	0	0	0	0	0	0	0	2	0	0	0	0	0	0	0	0	0	0	0	0	0	0	0	0	0	0	0	0
A_Spec_16S_V34_216LI	A_speciosus	Female	42	Adult	Colon	Natural	Mukoyama	0	0	0	0	0	0	0	0	0	0	0	0	0	0	0	0	2	0	0	0	0	0	0	0	0	0	0	0	0	0	0	0	0	0	0	0	0	0	0	0	0	0
A_Spec_16S_V34_216SI	A_speciosus	Female	42	Adult	Small_Intestine	Natural	Mukoyama	0	0	0	0	0	0	0	0	0	0	0	0	0	0	0	0	0	0	0	0	0	0	0	0	0	0	0	0	0	0	0	3	0	0	0	0	0	0	0	0	0	0
A_Spec_16S_V34_217LI	A_speciosus	Male	29	Sub-Adult	Colon	Natural	Mukoyama	0	0	0	0	0	0	0	0	0	0	0	0	0	0	0	0	0	0	0	0	0	0	0	0	0	0	0	0	0	0	0	0	0	0	0	0	0	0	0	0	0	0
A_Spec_16S_V34_217SI	A_speciosus	Male	29	Sub-Adult	Small_Intestine	Natural	Mukoyama	0	0	0	0	0	0	0	0	0	0	0	0	0	0	0	0	0	0	0	0	0	0	0	0	0	0	0	0	0	0	5	3	0	0	0	0	0	0	0	0	0	0
A_Spec_16S_V34_232CE	A_speciosus	Female	54	Adult	Cecum	Natural	Mukoyama	0	0	0	0	0	0	0	0	0	0	0	0	0	0	0	0	0	0	0	0	0	0	0	0	0	0	0	0	0	0	0	0	0	0	0	0	0	0	0	0	0	0
A_Spec_16S_V34_232FE	A_speciosus	Female	54	Adult	Rectum	Natural	Mukoyama	0	0	0	0	0	0	0	0	0	0	0	0	0	0	0	0	0	0	0	0	0	0	0	0	0	0	0	0	0	0	0	0	0	0	0	0	0	0	0	0	0	0
A_Spec_16S_V34_232LI	A_speciosus	Female	54	Adult	Colon	Natural	Mukoyama	0	0	0	0	0	0	0	0	0	0	0	0	0	0	0	0	0	0	0	0	0	0	0	0	0	0	0	0	0	0	0	0	0	0	0	0	0	0	0	0	0	0
A_Spec_16S_V34_232SI	A_speciosus	Female	54	Adult	Small_Intestine	Natural	Mukoyama	0	0	0	0	0	0	0	0	0	0	0	0	0	0	0	0	0	0	0	0	0	0	0	0	0	0	0	0	0	0	0	0	0	0	0	0	0	0	0	0	0	0
A_Spec_16S_V34_233CE	A_speciosus	Female	30	Sub-Adult	Cecum	Natural	Mukoyama	0	0	0	0	0	0	0	0	0	0	0	0	0	0	0	0	0	0	0	0	0	0	0	0	0	0	0	0	0	0	0	0	0	0	0	0	0	0	0	0	0	0
A_Spec_16S_V34_233FE	A_speciosus	Female	30	Sub-Adult	Rectum	Natural	Mukoyama	0	0	0	0	0	0	0	0	0	0	0	0	0	0	0	0	0	0	0	0	0	0	0	0	0	0	0	0	0	0	0	0	0	0	0	0	0	0	0	0	0	0
A_Spec_16S_V34_233LI	A_speciosus	Female	30	Sub-Adult	Colon	Natural	Mukoyama	0	0	0	0	0	0	0	0	0	0	0	0	0	0	0	0	0	0	0	0	0	0	0	0	0	0	0	0	0	0	0	0	0	0	0	0	0	0	0	0	0	0
A_Spec_16S_V34_233SI	A_speciosus	Female	30	Sub-Adult	Small_Intestine	Natural	Mukoyama	0	0	0	0	2	13	0	0	3	0	5	0	0	0	0	0	0	0	0	0	0	0	0	0	0	0	0	0	0	0	0	0	0	0	0	0	0	0	0	0	0	0
A_Spec_16S_V34_235CE	A_speciosus	Male	39	Adult	Cecum	Natural	Mukoyama	0	0	0	0	0	0	0	0	0	0	0	0	0	0	0	0	0	0	0	0	0	0	0	0	0	0	0	0	0	0	0	0	0	0	0	0	0	0	0	0	0	0
A_Spec_16S_V34_235FE	A_speciosus	Male	39	Adult	Rectum	Natural	Mukoyama	0	0	0	0	0	0	0	0	0	0	0	0	0	0	0	0	0	0	0	0	0	0	0	0	0	0	0	0	0	0	0	0	0	0	0	0	0	0	0	0	0	0
A_Spec_16S_V34_235LI	A_speciosus	Male	39	Adult	Colon	Natural	Mukoyama	0	0	0	0	0	0	0	0	0	0	0	0	0	0	0	0	0	0	0	0	0	0	0	0	0	0	0	0	0	0	0	0	0	0	0	0	0	0	0	0	0	0
A_Spec_16S_V34_235SI	A_speciosus	Male	39	Adult	Small_Intestine	Natural	Mukoyama	0	0	0	0	0	0	0	0	0	0	0	0	0	0	0	0	0	0	0	0	0	0	0	0	0	0	0	0	0	0	5	0	0	0	0	0	0	0	0	0	0	0
A_Spec_16S_V34_236CE	A_speciosus	Female	24	Sub-Adult	Cecum	Natural	Mukoyama	0	0	0	0	0	0	0	0	0	0	0	0	0	0	0	0	0	0	0	0	0	0	0	0	0	0	0	0	0	0	0	0	0	0	0	0	0	0	0	0	0	0
A_Spec_16S_V34_236FE	A_speciosus	Female	24	Sub-Adult	Rectum	Natural	Mukoyama	0	0	0	0	0	0	0	0	0	0	0	0	0	0	0	0	0	0	0	0	0	0	0	0	0	0	0	0	0	0	0	0	0	0	0	0	0	0	0	0	0	0
A_Spec_16S_V34_236LI	A_speciosus	Female	24	Sub-Adult	Colon	Natural	Mukoyama	0	0	0	0	0	0	0	0	0	0	0	0	0	0	0	0	0	0	0	0	0	0	0	0	0	0	0	0	0	0	0	0	0	0	0	0	0	0	0	0	0	0
A_Spec_16S_V34_236SI	A_speciosus	Female	24	Sub-Adult	Small_Intestine	Natural	Mukoyama	0	0	0	0	0	0	0	0	0	0	0	0	0	0	0	0	0	0	0	0	0	0	0	0	0	0	0	0	0	0	0	0	0	0	0	0	0	0	0	0	0	0
A_Spec_16S_V34_257CE	A_speciosus	Female	24	Sub-Adult	Cecum	Urban	Shunkodai_koen	0	0	0	0	0	0	0	0	0	0	0	0	0	0	0	0	0	0	0	0	0	0	0	0	0	0	0	0	0	0	0	0	0	0	0	0	0	0	0	0	0	0
A_Spec_16S_V34_257FE	A_speciosus	Female	24	Sub-Adult	Rectum	Urban	Shunkodai_koen	0	0	0	0	0	0	0	0	0	0	0	0	0	0	0	0	0	0	0	0	0	0	0	0	0	0	0	0	0	0	0	0	0	0	0	0	0	0	0	0	0	0
A_Spec_16S_V34_257LI	A_speciosus	Female	24	Sub-Adult	Colon	Urban	Shunkodai_koen	0	0	0	0	0	0	0	0	0	0	0	0	0	0	0	0	0	0	0	0	0	0	0	0	0	0	0	0	0	0	7	0	0	0	0	0	0	0	0	0	0	0
A_Spec_16S_V34_257SI	A_speciosus	Female	24	Sub-Adult	Small_Intestine	Urban	Shunkodai_koen	0	0	0	0	0	0	0	0	0	0	0	0	0	0	0	0	0	0	0	0	0	0	0	0	0	0	0	0	0	0	31	0	0	0	0	0	0	0	0	0	0	0
A_Spec_16S_V34_258CE	A_speciosus	Male	54	Adult	Cecum	Urban	Shunkodai_koen	0	0	0	0	0	0	0	0	0	0	0	0	0	0	0	0	0	0	0	0	0	0	0	0	0	0	0	0	0	0	0	0	0	0	0	0	0	0	0	0	0	0
A_Spec_16S_V34_258FE	A_speciosus	Male	54	Adult	Rectum	Urban	Shunkodai_koen	0	0	0	0	0	0	0	0	0	0	0	0	0	0	0	0	0	0	0	0	0	0	0	0	0	0	0	0	0	0	0	0	0	0	0	0	0	0	0	0	0	0
A_Spec_16S_V34_258LI	A_speciosus	Male	54	Adult	Colon	Urban	Shunkodai_koen	0	0	0	0	0	0	0	0	0	0	0	0	0	0	0	0	0	0	0	0	0	0	0	0	0	0	0	0	0	0	0	2	0	0	0	0	0	0	0	0	0	0
A_Spec_16S_V34_258SI	A_speciosus	Male	54	Adult	Small_Intestine	Urban	Shunkodai_koen	0	0	0	0	0	0	0	0	0	0	0	0	0	0	0	0	0	0	0	0	0	0	0	0	0	0	0	0	0	0	0	0	0	0	0	0	0	0	0	0	0	0
A_Spec_16S_V34_260CE	A_speciosus	Male	31	Adult	Cecum	Urban	Shunkodai_koen	0	0	0	0	0	0	0	0	0	0	0	0	0	0	0	0	0	0	0	0	0	0	0	0	0	0	0	0	0	0	5	0	0	0	0	0	0	0	0	0	0	0
A_Spec_16S_V34_260FE	A_speciosus	Male	31	Adult	Rectum	Urban	Shunkodai_koen	0	0	0	0	0	0	0	0	0	0	0	0	0	0	0	0	0	0	0	0	0	0	0	0	0	0	0	0	0	0	23	0	0	0	0	0	0	0	0	0	0	0
A_Spec_16S_V34_260LI	A_speciosus	Male	31	Adult	Colon	Urban	Shunkodai_koen	0	0	0	0	0	0	0	0	0	0	0	0	2	0	0	0	0	0	0	0	0	0	0	0	0	0	0	0	0	0	0	0	0	0	0	0	0	0	0	0	0	0
A_Spec_16S_V34_260SI	A_speciosus	Male	31	Adult	Small_Intestine	Urban	Shunkodai_koen	0	0	0	0	0	0	0	0	0	0	0	0	0	0	0	0	0	0	0	0	0	0	0	0	0	0	0	0	0	0	9	0	0	0	0	0	0	0	0	0	0	0
A_Spec_16S_V34_270LI	A_speciosus	Male	28	Sub-Adult	Colon	Urban	Shunkodai_koen	0	0	0	0	0	0	0	0	0	0	0	0	0	0	0	0	0	0	0	0	0	0	0	0	0	0	0	0	0	0	0	0	0	0	0	0	0	0	0	0	0	0
A_Spec_16S_V34_270SI	A_speciosus	Male	28	Sub-Adult	Small_Intestine	Urban	Shunkodai_koen	0	0	0	0	0	0	0	0	0	0	0	0	0	0	0	0	0	0	0	0	0	0	0	0	0	0	0	0	0	0	0	0	0	0	0	0	0	0	0	0	0	0
A_Spec_16S_V34_271LI	A_speciosus	Male	31	Adult	Colon	Urban	Shunkodai_koen	0	0	0	0	0	0	0	0	0	0	0	0	0	0	0	2	0	0	0	0	0	0	0	0	0	0	0	0	0	0	0	0	0	0	0	0	0	0	0	0	0	0
A_Spec_16S_V34_271SI	A_speciosus	Male	31	Adult	Small_Intestine	Urban	Shunkodai_koen	0	0	0	0	0	0	0	0	0	0	0	0	0	0	0	3	0	0	0	0	0	0	0	0	0	0	0	0	0	0	0	9	0	0	0	0	0	0	0	0	4	0
A_Spec_16S_V34_272LI	A_speciosus	Male	30	Sub-Adult	Colon	Urban	Shunkodai_koen	0	0	0	0	0	0	0	0	0	0	0	0	0	0	0	0	0	0	0	0	0	0	0	0	0	0	0	0	0	0	0	0	0	0	0	0	0	0	0	0	0	0
A_Spec_16S_V34_272SI	A_speciosus	Male	30	Sub-Adult	Small_Intestine	Urban	Shunkodai_koen	0	0	0	0	0	0	0	0	0	0	0	0	0	0	0	0	15	0	0	0	0	0	0	0	0	0	0	0	0	0	27	0	0	0	0	0	0	0	0	0	0	0
A_Spec_16S_V34_313CE	A_speciosus	Male	56	Adult	Cecum	Urban	Shunkodai_koen	0	0	0	0	0	0	0	0	0	0	0	0	0	0	0	0	0	0	0	0	0	0	0	0	0	0	0	0	0	0	0	0	0	0	0	0	0	0	0	0	0	0
A_Spec_16S_V34_313FE	A_speciosus	Male	56	Adult	Rectum	Urban	Shunkodai_koen	0	0	0	0	0	0	0	0	0	0	0	0	0	0	0	0	3	0	0	0	0	0	0	0	0	0	0	0	0	0	0	0	0	0	0	0	0	0	0	0	0	0
A_Spec_16S_V34_313LI	A_speciosus	Male	56	Adult	Colon	Urban	Shunkodai_koen	0	0	0	0	0	0	0	0	0	0	0	0	0	0	0	0	0	0	0	0	0	0	0	0	0	0	0	0	0	0	0	0	0	0	0	0	0	0	0	0	0	0
A_Spec_16S_V34_313SI	A_speciosus	Male	56	Adult	Small_Intestine	Urban	Shunkodai_koen	0	0	0	0	0	0	0	0	0	0	0	0	0	0	0	0	0	0	0	0	0	0	0	0	0	0	0	0	0	0	0	0	0	0	0	0	0	0	0	0	0	0
A_Spec_16S_V34_314CE	A_speciosus	Female	37	Adult	Cecum	Urban	Shunkodai_koen	0	0	0	0	0	0	0	0	0	0	0	0	0	0	0	0	0	0	0	0	0	0	0	0	0	0	0	0	0	0	0	0	0	0	0	0	0	0	0	0	0	0
A_Spec_16S_V34_314FE	A_speciosus	Female	37	Adult	Rectum	Urban	Shunkodai_koen	0	0	0	0	0	0	0	0	0	0	0	0	0	0	0	0	0	0	0	0	0	0	0	0	0	0	0	0	0	0	0	0	0	0	0	0	0	0	0	0	0	0
A_Spec_16S_V34_314LI	A_speciosus	Female	37	Adult	Colon	Urban	Shunkodai_koen	0	0	0	0	0	0	0	0	0	0	0	0	0	0	0	0	0	0	0	0	0	0	0	0	0	0	0	0	0	0	0	0	0	0	0	0	0	0	0	0	0	0
A_Spec_16S_V34_314SI	A_speciosus	Female	37	Adult	Small_Intestine	Urban	Shunkodai_koen	0	0	0	0	0	0	0	0	0	0	0	0	0	0	0	0	0	0	0	0	0	0	0	0	0	0	0	0	0	0	0	0	0	0	0	0	0	0	0	0	0	0
A_Spec_16S_V34_315LI	A_speciosus	Female	26	Sub-Adult	Colon	Urban	Shunkodai_koen	0	0	0	0	0	0	0	0	0	0	0	0	0	0	0	0	0	0	0	0	0	0	0	0	2	0	0	0	0	0	0	0	0	0	0	0	0	0	0	0	0	0
A_Spec_16S_V34_315SI	A_speciosus	Female	26	Sub-Adult	Small_Intestine	Urban	Shunkodai_koen	0	0	0	0	0	0	0	0	0	0	0	0	0	0	0	0	0	0	0	0	0	0	0	0	0	0	0	0	0	0	0	0	0	0	0	0	0	0	0	0	0	0
A_Spec_16S_V34_316LI	A_speciosus	Female	49	Adult	Colon	Urban	Shunkodai_koen	0	0	0	0	0	0	0	0	0	0	0	0	0	0	0	0	4	0	0	0	0	0	0	0	0	0	0	0	0	0	0	0	0	0	0	0	0	0	0	0	0	0
A_Spec_16S_V34_316SI	A_speciosus	Female	49	Adult	Small_Intestine	Urban	Shunkodai_koen	0	0	0	0	0	0	0	0	0	0	0	0	0	0	0	0	4	0	0	0	0	0	0	0	0	0	0	0	0	0	2	0	0	0	0	0	0	0	0	0	0	0
A_Spec_16S_V34_317LI	A_speciosus	Female	36	Adult	Colon	Urban	Shunkodai_koen	0	0	0	0	0	0	0	0	0	0	0	0	0	0	0	0	0	0	0	0	0	0	0	0	0	0	0	0	0	0	0	0	0	0	0	0	0	0	0	0	0	0
A_Spec_16S_V34_317SI	A_speciosus	Female	36	Adult	Small_Intestine	Urban	Shunkodai_koen	0	2	0	0	0	0	0	0	0	0	0	0	0	0	0	0	0	0	0	0	0	0	0	0	0	0	0	0	0	0	0	0	0	0	0	0	0	0	0	0	0	0
A_Spec_16S_V34_342LI	A_speciosus	Female	22	Sub-Adult	Colon	Urban	Shunkodai_koen	0	0	0	0	0	0	0	0	0	0	0	0	0	0	0	0	0	0	0	0	0	0	0	0	0	0	0	0	0	0	0	0	0	0	0	0	0	0	0	0	0	0
A_Spec_16S_V34_342SI	A_speciosus	Female	22	Sub-Adult	Small_Intestine	Urban	Shunkodai_koen	0	0	0	0	0	0	0	0	0	0	0	0	0	0	0	0	0	0	0	0	0	0	0	0	0	0	0	0	0	0	0	0	0	0	0	0	0	0	0	0	0	0
A_Spec_16S_V34_347LI	A_speciosus	Male	37	Adult	Colon	Urban	Shunkodai_koen	0	0	0	0	0	0	0	0	0	0	0	0	0	0	0	0	0	0	0	0	0	0	0	0	0	0	0	0	0	0	0	0	0	0	0	0	0	0	0	0	0	0
A_Spec_16S_V34_347SI	A_speciosus	Male	37	Adult	Small_Intestine	Urban	Shunkodai_koen	0	0	0	0	0	0	0	0	0	0	0	0	13	0	0	5	17	0	0	0	0	0	0	0	0	0	0	0	0	0	12	0	0	0	0	0	0	0	0	0	0	0
A_Spec_16S_V34_348LI	A_speciosus	Male	26	Sub-Adult	Colon	Urban	Shunkodai_koen	0	0	0	0	0	0	0	0	0	0	0	0	0	0	0	0	0	0	0	0	0	0	0	0	0	0	0	0	0	0	0	0	0	0	0	0	0	0	0	0	0	0
A_Spec_16S_V34_348SI	A_speciosus	Male	26	Sub-Adult	Small_Intestine	Urban	Shunkodai_koen	0	0	0	0	0	0	0	0	0	0	0	0	0	0	0	0	0	0	0	0	0	0	0	0	0	0	0	0	0	0	0	0	0	0	0	0	0	0	0	0	0	0
A_Spec_16S_V34_353LI	A_speciosus	Male	57	Adult	Colon	Urban	Shunkodai_koen	0	0	0	0	0	0	0	0	0	0	0	0	0	0	0	0	0	0	0	0	0	0	0	0	0	0	0	0	0	0	0	0	0	0	0	0	0	0	0	0	0	0
A_Spec_16S_V34_353SI	A_speciosus	Male	57	Adult	Small_Intestine	Urban	Shunkodai_koen	0	0	0	0	0	0	0	0	0	0	0	0	0	0	0	0	0	0	0	0	0	0	0	0	0	0	0	0	0	0	0	0	0	0	0	0	0	0	0	0	0	0
A_Spec_16S_V34_354LI	A_speciosus	Female	36	Adult	Colon	Urban	Shunkodai_koen	0	0	0	0	0	0	0	0	0	0	0	0	0	0	0	0	0	0	0	0	0	0	0	0	0	0	0	0	0	0	0	0	0	0	0	0	0	0	0	0	0	0
A_Spec_16S_V34_354SI	A_speciosus	Female	36	Adult	Small_Intestine	Urban	Shunkodai_koen	0	0	0	0	0	0	0	0	0	0	0	0	0	0	0	0	0	0	0	0	0	0	0	0	0	0	0	0	0	0	0	0	0	0	0	0	0	0	0	0	0	0
A_Spec_16S_V34_36LI	A_speciosus	Male	38	Adult	Colon	Urban	Kaguraoka_koen	0	0	0	0	0	0	0	0	0	0	0	0	0	0	0	0	9	0	0	0	0	0	0	0	0	0	0	0	0	0	0	0	0	0	0	0	0	0	0	0	0	0
A_Spec_16S_V34_36SI	A_speciosus	Male	38	Adult	Small_Intestine	Urban	Kaguraoka_koen	0	0	0	0	0	0	0	0	0	0	0	0	0	0	0	0	4	0	0	0	0	0	0	0	0	0	0	0	0	0	0	0	0	0	0	0	0	0	0	0	0	0
A_Spec_16S_V34_374CE	A_speciosus	Female	26	Adult	Cecum	Natural	Chitoseyama	0	0	0	0	0	0	0	0	0	0	0	0	0	0	0	0	0	0	0	0	0	0	0	0	0	0	0	0	0	0	0	0	0	0	0	0	0	0	0	0	0	0
A_Spec_16S_V34_374FE	A_speciosus	Female	26	Sub-Adult	Rectum	Natural	Chitoseyama	0	0	0	0	0	0	0	0	0	0	0	0	0	0	0	0	0	0	0	0	0	0	0	0	0	0	0	0	0	0	13	0	0	0	0	0	0	0	0	0	0	0
A_Spec_16S_V34_374LI	A_speciosus	Female	26	Sub-Adult	Colon	Natural	Chitoseyama	0	0	0	0	0	0	0	0	0	0	0	0	0	0	0	0	0	0	0	0	0	0	0	0	0	0	0	0	0	0	0	0	0	0	0	0	0	0	0	0	0	0
A_Spec_16S_V34_374SI	A_speciosus	Female	26	Sub-Adult	Small_Intestine	Natural	Chitoseyama	0	0	0	0	0	0	0	0	0	0	0	0	0	0	0	0	0	0	0	0	0	0	0	0	0	0	0	0	0	0	16	0	0	0	0	0	0	0	0	0	0	0
A_Spec_16S_V34_375CE	A_speciosus	Male	40	Adult	Cecum	Natural	Chitoseyama	0	0	0	0	0	0	0	0	0	0	0	0	0	0	0	0	0	0	0	0	0	0	0	0	0	0	0	0	0	0	0	0	0	0	0	0	0	0	0	0	0	0
A_Spec_16S_V34_375FE	A_speciosus	Male	40	Adult	Rectum	Natural	Chitoseyama	0	0	0	0	0	0	0	0	0	0	0	0	0	0	0	0	0	0	0	0	0	0	0	0	0	0	0	0	0	0	0	3	0	0	0	0	0	0	0	0	0	0
A_Spec_16S_V34_375LI	A_speciosus	Male	40	Adult	Colon	Natural	Chitoseyama	0	0	0	0	0	0	0	0	0	0	0	0	0	0	0	0	0	0	0	0	0	0	0	0	0	0	0	0	0	0	0	0	0	0	0	0	0	0	0	0	0	0
A_Spec_16S_V34_375SI	A_speciosus	Male	40	Adult	Small_Intestine	Natural	Chitoseyama	0	0	0	0	0	0	0	0	0	0	0	0	0	0	0	0	0	0	0	0	0	0	0	0	0	0	0	0	0	0	0	0	0	0	0	0	0	0	0	0	0	0
A_Spec_16S_V34_376CE	A_speciosus	Female	50	Adult	Cecum	Natural	Chitoseyama	0	0	0	0	0	0	0	0	0	0	0	0	0	0	0	0	0	0	0	0	0	0	0	0	0	0	0	0	0	0	0	0	0	0	0	0	0	0	0	0	0	0
A_Spec_16S_V34_376FE	A_speciosus	Female	50	Adult	Rectum	Natural	Chitoseyama	0	0	0	0	0	0	0	0	0	0	0	0	0	0	0	0	0	0	0	0	0	0	0	0	0	0	0	0	0	0	0	0	0	0	0	0	0	0	0	0	0	0
A_Spec_16S_V34_376LI	A_speciosus	Female	50	Adult	Colon	Natural	Chitoseyama	0	0	0	0	0	0	0	0	0	0	0	0	0	0	0	0	0	0	0	0	0	0	0	0	0	0	0	0	0	0	0	0	0	0	0	0	0	0	0	0	0	0
A_Spec_16S_V34_376SI	A_speciosus	Female	50	Adult	Small_Intestine	Natural	Chitoseyama	2	0	0	0	0	4	2	0	0	0	0	0	0	0	0	0	10	4	0	0	0	0	0	0	0	0	0	0	0	0	0	0	0	0	0	0	0	0	0	0	0	0
A_Spec_16S_V34_37LI	A_speciosus	Female	45	Adult	Colon	Urban	Kaguraoka_koen	0	0	0	0	0	0	0	0	0	0	0	0	0	0	0	80	0	0	0	0	0	0	2	0	0	0	0	0	0	0	0	0	0	0	0	0	0	0	0	0	0	0
A_Spec_16S_V34_37SI	A_speciosus	Female	45	Adult	Small_Intestine	Urban	Kaguraoka_koen	0	0	0	0	0	0	0	0	0	0	0	0	0	0	0	15	4	0	0	0	0	0	0	0	0	0	0	0	0	0	0	0	0	0	0	0	0	0	0	0	0	0
A_Spec_16S_V34_387CE	A_speciosus	Male	59	Adult	Cecum	Natural	Chitoseyama	0	0	0	0	0	0	0	0	0	0	0	0	0	0	0	0	0	0	0	0	0	0	0	0	0	0	0	0	0	0	0	0	0	0	0	0	0	0	0	0	0	0
A_Spec_16S_V34_387FE	A_speciosus	Male	59	Adult	Rectum	Natural	Chitoseyama	0	0	0	0	0	0	0	0	0	0	0	0	0	0	0	0	0	0	0	0	0	0	0	0	0	0	0	0	0	0	0	0	0	0	0	0	0	0	0	0	0	0
A_Spec_16S_V34_387LI	A_speciosus	Male	59	Adult	Colon	Natural	Chitoseyama	0	0	0	0	0	0	0	0	0	0	0	0	0	0	0	0	0	0	0	0	0	0	0	0	0	0	0	0	0	0	0	0	0	0	0	0	0	0	0	0	0	0
A_Spec_16S_V34_387SI	A_speciosus	Male	59	Adult	Small_Intestine	Natural	Chitoseyama	0	0	0	0	0	0	0	0	0	0	0	0	0	0	0	0	35	0	0	0	0	0	0	0	0	0	4	0	0	0	3	0	0	0	0	0	0	0	0	0	0	0
A_Spec_16S_V34_388CE	A_speciosus	Female	35	Adult	Cecum	Natural	Chitoseyama	0	0	0	0	0	0	0	0	0	0	0	0	0	0	0	0	0	0	0	0	0	0	0	0	0	0	0	0	0	0	0	0	0	0	0	0	0	0	0	0	0	0
A_Spec_16S_V34_388FE	A_speciosus	Female	35	Adult	Rectum	Natural	Chitoseyama	0	0	0	0	0	0	0	0	0	0	0	0	0	15	0	0	0	0	0	0	0	0	0	0	0	0	0	0	0	0	0	0	0	0	0	0	0	0	0	0	0	0
A_Spec_16S_V34_388LI	A_speciosus	Female	35	Adult	Colon	Natural	Chitoseyama	0	0	0	0	0	0	0	0	0	0	0	0	0	10	0	0	0	0	0	0	0	2	0	0	0	0	0	0	0	0	0	0	0	0	0	0	0	0	0	0	0	0
A_Spec_16S_V34_388SI	A_speciosus	Female	35	Adult	Small_Intestine	Natural	Chitoseyama	0	0	0	0	0	0	0	0	0	0	0	0	0	55	0	0	0	0	0	0	0	0	0	0	0	0	0	0	0	0	0	17	0	0	0	0	0	0	0	0	0	0
A_Spec_16S_V34_389LI	A_speciosus	Male	47	Adult	Colon	Natural	Chitoseyama	0	0	0	0	0	0	0	0	0	0	0	0	0	0	0	0	9	0	0	0	0	0	0	0	0	0	0	0	0	0	0	0	0	0	0	0	0	0	0	0	0	0
A_Spec_16S_V34_389SI	A_speciosus	Male	47	Adult	Small_Intestine	Natural	Chitoseyama	0	0	0	0	0	0	0	0	0	0	0	0	0	0	0	0	31	0	0	3	0	0	0	0	0	0	0	0	0	0	0	5	0	0	0	0	0	2	0	0	0	0
A_Spec_16S_V34_3CE	A_speciosus	Male	43	Adult	Cecum	Urban	Kaguraoka_koen	0	0	0	0	0	0	0	0	0	0	0	0	0	0	0	0	0	0	0	0	0	0	0	0	0	0	0	0	0	0	0	0	0	0	0	0	0	0	0	0	0	0
A_Spec_16S_V34_3FE	A_speciosus	Male	43	Adult	Rectum	Urban	Kaguraoka_koen	0	0	0	0	0	0	0	0	0	0	0	0	0	0	0	0	0	0	0	0	0	0	0	0	0	0	0	0	0	0	0	0	0	0	0	0	0	0	0	0	0	0
A_Spec_16S_V34_3LI	A_speciosus	Male	43	Adult	Colon	Urban	Kaguraoka_koen	0	0	0	0	0	0	0	0	0	0	0	0	0	0	0	0	0	0	0	0	0	0	0	0	0	0	0	0	0	0	0	0	0	0	0	0	0	0	0	0	0	0
A_Spec_16S_V34_3SI	A_speciosus	Male	43	Adult	Small_Intestine	Urban	Kaguraoka_koen	0	0	0	0	0	0	0	0	0	0	0	0	0	0	0	3	0	0	0	0	0	0	0	0	0	0	0	0	0	0	0	0	0	0	0	0	0	0	0	0	0	4
A_Spec_16S_V34_431CE	A_speciosus	Male	34	Adult	Cecum	Natural	West_Harushinai	0	0	0	0	0	0	0	0	0	0	0	0	0	0	0	0	0	0	0	0	0	0	0	0	0	0	0	0	0	0	0	0	0	0	0	0	0	0	0	0	0	0
A_Spec_16S_V34_431FE	A_speciosus	Male	34	Adult	Rectum	Natural	West_Harushinai	0	0	0	0	0	0	0	0	0	0	0	0	0	0	0	0	0	0	0	0	0	0	0	0	0	0	0	0	0	0	5	0	0	0	0	0	0	0	0	0	0	0
A_Spec_16S_V34_431LI	A_speciosus	Male	34	Adult	Colon	Natural	West_Harushinai	0	0	0	0	0	0	0	0	0	0	0	0	0	0	0	0	0	0	0	0	0	0	0	0	0	0	0	0	0	0	0	0	3	0	0	0	0	0	0	0	0	0
A_Spec_16S_V34_431SI	A_speciosus	Male	34	Adult	Small_Intestine	Natural	West_Harushinai	0	0	0	0	0	0	0	0	0	0	0	0	0	0	0	0	0	0	0	0	0	0	0	0	0	0	0	0	0	0	0	0	0	0	0	0	0	0	0	0	0	0
A_Spec_16S_V34_432CE	A_speciosus	Male	47	Adult	Cecum	Natural	West_Harushinai	0	0	0	0	0	0	0	0	0	0	0	0	0	0	0	0	0	0	0	0	0	0	0	0	0	0	0	0	0	0	0	0	0	0	0	0	0	0	0	0	0	0
A_Spec_16S_V34_432FE	A_speciosus	Male	47	Adult	Rectum	Natural	West_Harushinai	0	0	0	0	0	0	0	0	0	0	0	0	0	0	0	0	0	0	0	0	0	0	0	0	0	0	0	0	0	0	0	0	0	0	0	0	0	0	0	0	0	0
A_Spec_16S_V34_432LI	A_speciosus	Male	47	Adult	Colon	Natural	West_Harushinai	0	0	0	0	0	0	0	0	0	0	0	0	0	0	0	0	0	0	0	0	0	0	0	0	0	0	0	0	0	0	0	0	0	0	0	0	0	0	0	0	0	0
A_Spec_16S_V34_432SI	A_speciosus	Male	47	Adult	Small_Intestine	Natural	West_Harushinai	0	0	0	0	0	0	0	0	0	0	0	0	0	0	0	0	0	0	0	0	0	0	0	0	0	0	0	0	0	22	12	0	0	0	0	0	0	0	0	0	0	0
A_Spec_16S_V34_442CE	A_speciosus	Female	34	Adult	Cecum	Natural	West_Harushinai	0	0	0	0	0	0	0	0	0	0	0	0	0	0	0	0	0	0	0	0	0	0	0	0	0	0	0	0	0	0	0	0	0	0	0	0	0	0	0	0	0	0
A_Spec_16S_V34_442FE	A_speciosus	Female	34	Adult	Rectum	Natural	West_Harushinai	0	0	0	0	0	0	0	0	0	0	0	0	0	0	0	0	0	0	0	0	0	0	0	0	0	0	0	0	0	0	0	0	0	0	0	0	0	0	0	0	0	0
A_Spec_16S_V34_442LI	A_speciosus	Female	34	Adult	Colon	Natural	West_Harushinai	0	0	0	0	0	0	0	0	0	0	0	0	0	0	0	0	0	0	0	0	0	0	0	0	0	0	0	0	0	0	5	0	0	0	0	0	0	0	0	0	0	0
A_Spec_16S_V34_442SI	A_speciosus	Female	34	Adult	Small_Intestine	Natural	West_Harushinai	0	0	0	0	0	0	0	0	0	0	0	0	0	0	0	0	0	0	0	0	0	0	0	0	0	0	0	0	0	0	0	0	0	0	0	0	0	0	0	0	0	0
A_Spec_16S_V34_452CE	A_speciosus	Female	48	Adult	Cecum	Natural	West_Harushinai	0	0	0	0	0	0	0	0	0	0	0	0	0	0	0	0	0	0	0	0	0	0	0	0	0	0	0	0	0	0	0	0	0	0	0	0	0	0	0	0	0	0
A_Spec_16S_V34_452FE	A_speciosus	Female	48	Adult	Rectum	Natural	West_Harushinai	0	0	0	0	0	0	0	0	0	0	0	0	0	0	0	0	0	0	0	0	0	0	0	0	0	0	0	0	0	0	0	0	0	0	0	0	0	0	0	0	0	0
A_Spec_16S_V34_452LI	A_speciosus	Female	48	Adult	Colon	Natural	West_Harushinai	0	0	0	0	0	0	0	0	0	0	0	0	0	0	0	0	0	0	0	0	0	0	0	0	0	0	0	0	0	0	0	0	0	0	0	0	0	0	0	0	0	0
A_Spec_16S_V34_452SI	A_speciosus	Female	48	Adult	Small_Intestine	Natural	West_Harushinai	0	0	0	0	0	0	0	0	0	0	0	0	0	0	0	0	0	0	0	0	0	0	0	0	0	0	0	0	0	0	0	0	0	0	0	0	0	0	0	0	0	0
A_Spec_16S_V34_453CE	A_speciosus	Male	46	Adult	Cecum	Natural	West_Harushinai	0	0	0	0	0	0	0	0	0	0	0	0	0	0	0	0	0	0	0	0	0	0	0	0	0	0	0	0	0	0	0	0	0	0	0	0	0	0	0	0	0	0
A_Spec_16S_V34_453FE	A_speciosus	Male	46	Adult	Rectum	Natural	West_Harushinai	0	0	0	0	0	0	0	0	0	0	0	0	0	0	0	0	0	0	0	0	0	0	0	0	0	0	0	0	0	0	0	0	0	0	0	0	0	0	0	0	0	0
A_Spec_16S_V34_453LI	A_speciosus	Male	46	Adult	Colon	Natural	West_Harushinai	0	0	0	0	0	0	0	0	0	0	0	0	0	0	0	0	0	0	0	0	0	0	0	0	0	0	0	0	0	0	0	0	0	0	0	0	0	0	0	0	0	0
A_Spec_16S_V34_453SI	A_speciosus	Male	46	Adult	Small_Intestine	Natural	West_Harushinai	0	0	0	0	0	0	0	0	2	0	0	0	15	0	0	0	0	0	0	0	0	0	0	0	0	0	0	0	0	0	4	0	0	0	0	0	0	0	0	0	0	0
A_Spec_16S_V34_4CE	A_speciosus	Male	33	Adult	Cecum	Urban	Kaguraoka_koen	0	0	0	0	0	0	0	0	0	0	0	0	0	0	0	0	0	0	0	0	0	0	0	0	0	0	0	0	0	0	0	0	0	0	0	0	0	0	0	0	0	0
A_Spec_16S_V34_4FE	A_speciosus	Male	33	Adult	Rectum	Urban	Kaguraoka_koen	0	0	0	0	0	0	0	0	0	0	0	0	0	0	0	0	0	0	0	0	0	0	0	0	0	0	0	0	0	0	0	0	0	0	0	0	0	0	0	0	0	0
A_Spec_16S_V34_4LI	A_speciosus	Male	33	Adult	Colon	Urban	Kaguraoka_koen	0	0	0	0	0	0	0	0	0	0	0	0	0	0	0	0	0	0	0	0	0	0	0	0	0	0	0	0	0	0	0	5	0	0	0	0	0	0	0	0	0	0
A_Spec_16S_V34_4SI	A_speciosus	Male	33	Adult	Small_Intestine	Urban	Kaguraoka_koen	0	0	0	0	0	0	0	0	0	0	0	0	0	0	0	0	5	0	0	0	0	0	0	0	0	0	0	0	0	0	0	0	0	0	0	0	0	0	0	0	0	0
A_Spec_16S_V34_5CE	A_speciosus	Female	29	Sub-Adult	Cecum	Urban	Kaguraoka_koen	0	0	0	0	0	0	0	0	0	0	0	0	0	0	0	0	0	0	0	0	0	0	0	0	0	0	0	0	0	0	0	0	0	0	0	0	0	0	0	0	0	0
A_Spec_16S_V34_5FE	A_speciosus	Female	29	Sub-Adult	Rectum	Urban	Kaguraoka_koen	0	0	0	0	0	0	0	0	0	0	0	0	0	0	0	0	0	0	0	0	0	0	0	0	0	0	0	0	0	0	0	0	0	0	0	0	0	0	0	0	0	0
A_Spec_16S_V34_5LI	A_speciosus	Female	29	Sub-Adult	Colon	Urban	Kaguraoka_koen	0	0	0	0	0	0	0	0	0	0	0	0	0	0	0	0	0	0	0	0	0	0	0	0	0	0	0	0	0	0	0	0	0	0	0	0	0	0	0	0	0	0
A_Spec_16S_V34_5SI	A_speciosus	Female	29	Sub-Adult	Small_Intestine	Urban	Kaguraoka_koen	0	0	0	0	0	0	0	0	0	0	0	0	0	0	0	0	0	0	0	0	0	0	0	0	0	0	0	0	0	0	0	0	0	0	0	0	0	0	0	0	0	0
A_Spec_16S_V34_69CE	A_speciosus	Male	41	Adult	Cecum	Natural	Shirakkeyama	0	0	0	0	0	0	0	0	0	0	0	0	0	0	0	0	0	0	0	0	0	0	0	0	0	0	0	0	0	0	0	0	0	0	0	0	0	0	0	0	0	0
A_Spec_16S_V34_69FE	A_speciosus	Male	41	Adult	Rectum	Natural	Shirakkeyama	0	0	0	0	0	0	0	0	0	0	0	0	0	0	0	0	0	0	0	0	0	0	0	0	0	0	0	0	0	0	0	0	0	0	0	0	0	0	0	0	0	0
A_Spec_16S_V34_69LI	A_speciosus	Male	41	Adult	Colon	Natural	Shirakkeyama	0	0	0	0	0	0	0	0	0	0	0	0	0	0	0	0	0	0	0	0	0	0	0	0	0	0	0	0	0	0	0	0	0	0	0	0	0	0	0	0	0	0
A_Spec_16S_V34_69SI	A_speciosus	Male	41	Adult	Small_Intestine	Natural	Shirakkeyama	0	0	0	0	0	0	0	0	0	0	0	0	0	0	0	0	0	0	0	0	0	0	0	0	0	0	0	0	0	0	0	0	0	0	0	0	0	0	0	0	0	0
A_Spec_16S_V34_72CE	A_speciosus	Male	45	Adult	Cecum	Natural	Shirakkeyama	0	0	0	0	0	0	0	0	0	0	0	0	0	0	0	0	0	0	0	0	0	0	0	0	0	0	0	0	0	0	0	0	0	0	0	0	0	0	0	0	0	0
A_Spec_16S_V34_72FE	A_speciosus	Male	45	Adult	Rectum	Natural	Shirakkeyama	0	0	0	0	0	0	0	0	0	0	0	0	0	0	0	0	0	0	0	0	0	0	0	0	0	0	0	0	0	0	0	0	0	0	0	0	0	0	0	0	0	0
A_Spec_16S_V34_72LI	A_speciosus	Male	45	Adult	Colon	Natural	Shirakkeyama	0	0	0	0	0	0	0	0	0	0	0	0	0	0	0	0	5	0	0	0	0	0	0	0	0	0	0	0	0	0	0	0	0	0	0	0	0	0	0	0	0	0
A_Spec_16S_V34_72SI	A_speciosus	Male	45	Adult	Small_Intestine	Natural	Shirakkeyama	0	0	0	0	0	0	0	0	0	0	0	0	0	0	0	0	0	0	0	0	0	0	0	0	0	0	0	0	0	0	0	0	0	0	0	0	0	0	0	0	0	0
A_Spec_16S_V34_73LI	A_speciosus	Male	25	Sub-Adult	Colon	Natural	Shirakkeyama	0	0	0	0	0	0	0	0	0	0	0	0	0	0	0	0	0	0	0	0	0	0	0	0	0	0	0	0	0	0	0	0	0	0	0	0	0	0	0	0	0	0
A_Spec_16S_V34_73SI	A_speciosus	Male	25	Sub-Adult	Small_Intestine	Natural	Shirakkeyama	0	0	0	0	0	0	0	0	0	0	0	0	0	0	0	0	0	0	0	0	0	0	0	0	20	0	0	0	0	0	0	0	0	0	0	0	0	0	0	0	0	0
A_Spec_16S_V34_76LI	A_speciosus	Male	34	Adult	Colon	Natural	Shirakkeyama	0	0	0	0	0	0	0	0	0	0	0	0	0	0	0	0	0	0	0	0	0	0	0	0	0	0	0	0	0	0	0	0	0	0	0	0	0	0	0	0	0	0
A_Spec_16S_V34_76SI	A_speciosus	Male	34	Adult	Small_Intestine	Natural	Shirakkeyama	0	0	0	0	0	0	0	0	0	0	0	0	0	0	0	0	0	0	0	0	0	0	0	0	0	0	0	0	0	0	9	3	0	0	0	0	0	0	0	0	0	0
A_Spec_16S_V34_77LI	A_speciosus	Female	36	Adult	Colon	Natural	Shirakkeyama	0	0	0	0	0	0	0	0	0	0	0	0	0	0	0	0	7	0	0	0	0	0	0	0	0	0	0	0	0	0	0	0	0	0	0	0	0	0	0	0	0	0
A_Spec_16S_V34_77SI	A_speciosus	Female	36	Adult	Small_Intestine	Natural	Shirakkeyama	0	0	0	0	0	0	0	0	0	0	0	0	0	0	0	0	11	0	0	0	0	0	0	0	0	0	0	0	0	0	0	0	0	0	0	0	0	0	0	0	0	0
A_Spec_16S_V34_78LI	A_speciosus	Female	25	Sub-Adult	Colon	Natural	Shirakkeyama	0	0	0	0	0	0	0	0	0	0	0	0	0	0	0	0	0	0	0	0	0	0	0	0	0	0	0	0	0	0	0	0	0	0	0	0	0	0	0	0	0	0
A_Spec_16S_V34_78SI	A_speciosus	Female	25	Sub-Adult	Small_Intestine	Natural	Shirakkeyama	0	0	0	0	0	0	0	0	0	0	0	0	0	0	0	0	0	0	0	0	0	0	0	0	0	0	0	0	0	0	0	0	0	0	0	0	0	0	0	0	0	0
A_Spec_16S_V34_79LI	A_speciosus	Male	39	Adult	Colon	Natural	Shirakkeyama	0	0	0	0	0	0	0	0	0	0	0	0	0	0	0	0	4	0	0	0	0	0	0	0	0	0	0	0	0	0	4	0	0	0	0	0	0	0	0	0	0	0
A_Spec_16S_V34_79SI	A_speciosus	Male	39	Adult	Small_Intestine	Natural	Shirakkeyama	0	0	0	0	0	0	0	0	0	0	0	0	0	0	0	0	5	0	0	0	0	0	0	0	0	0	0	0	0	0	3	0	0	0	0	0	0	0	0	0	0	0
A_Spec_16S_V34_80SI	A_speciosus	Female	31	Adult	Small_Intestine	Natural	Shirakkeyama	0	0	0	0	0	0	0	0	0	0	0	0	0	0	0	0	0	0	0	0	0	0	0	0	0	0	0	0	0	0	0	0	0	0	0	0	0	0	0	0	0	0
A_Spec_16S_V34_92LI	A_speciosus	Female	29	Sub-Adult	Colon	Natural	Shirakkeyama	0	0	0	0	0	0	0	0	0	0	0	0	0	0	0	0	6	0	0	0	0	0	0	0	0	0	0	0	0	0	0	0	0	0	0	0	0	0	0	0	0	0
A_Spec_16S_V34_92SI	A_speciosus	Female	29	Sub-Adult	Small_Intestine	Natural	Shirakkeyama	0	0	0	0	0	0	0	0	0	0	0	0	0	0	0	0	4	0	0	0	0	0	0	0	0	0	0	0	0	0	0	0	0	0	0	0	0	0	0	0	0	0
A_Spec_16S_V34_93LI	A_speciosus	Female	22	Sub-Adult	Colon	Natural	Shirakkeyama	0	0	0	0	0	0	0	0	0	0	0	0	0	0	0	0	0	0	0	0	0	0	0	0	0	0	0	0	0	0	0	0	0	0	0	0	0	0	0	0	0	0
A_Spec_16S_V34_93SI	A_speciosus	Female	22	Sub-Adult	Small_Intestine	Natural	Shirakkeyama	0	0	0	0	0	0	0	0	0	0	0	0	0	0	0	0	0	0	0	0	0	0	0	0	0	0	0	0	0	0	0	0	0	0	0	0	0	0	0	0	0	0
M_Rufo_16S_V34_10LI	M_rufocanus	Female	41	Adult	Colon	Urban	Kaguraoka_koen	0	0	0	0	0	0	0	0	0	0	0	0	0	0	0	0	0	0	0	0	0	0	0	0	0	0	0	0	0	0	0	0	0	0	0	0	0	0	0	0	0	0
M_Rufo_16S_V34_10SI	M_rufocanus	Female	41	Adult	Small_Intestine	Urban	Kaguraoka_koen	0	0	0	0	0	0	0	0	0	0	0	0	0	0	2	0	0	0	2	0	0	0	0	0	0	0	0	0	0	0	0	0	0	0	0	0	0	0	0	0	0	0
M_Rufo_16S_V34_140CE	M_rufocanus	Male	31	Adult	Cecum	Natural	Shirakkeyama	0	0	0	0	0	0	0	0	0	0	0	0	0	0	0	0	0	0	0	0	0	0	0	0	0	0	0	0	0	0	0	0	0	0	0	0	0	0	0	0	0	0
M_Rufo_16S_V34_140FE	M_rufocanus	Male	31	Adult	Rectum	Natural	Shirakkeyama	0	0	0	0	0	0	0	0	0	0	0	0	0	0	0	0	0	0	0	0	0	0	0	0	0	0	0	0	0	0	0	0	0	0	0	0	0	0	0	0	0	0
M_Rufo_16S_V34_140LI	M_rufocanus	Male	31	Adult	Colon	Natural	Shirakkeyama	0	0	0	0	0	0	0	0	0	0	0	0	0	0	0	0	0	0	0	0	0	0	0	0	0	0	0	0	0	0	0	0	0	0	0	0	0	0	0	0	0	0
M_Rufo_16S_V34_140SI	M_rufocanus	Male	31	Adult	Small_Intestine	Natural	Shirakkeyama	0	0	0	0	0	0	0	0	0	0	0	0	0	0	0	0	0	0	0	0	0	0	0	0	0	0	0	0	0	0	0	0	0	0	0	0	0	0	0	0	0	0
M_Rufo_16S_V34_141CE	M_rufocanus	Male	18	Sub-Adult	Cecum	Natural	Shirakkeyama	0	0	0	0	0	0	0	0	0	0	0	0	0	0	0	0	0	0	0	0	0	0	0	0	0	0	0	0	0	0	0	0	0	0	0	0	0	0	0	0	0	0
M_Rufo_16S_V34_141FE	M_rufocanus	Male	18	Sub-Adult	Rectum	Natural	Shirakkeyama	0	0	0	0	0	0	0	0	0	0	0	0	0	0	0	0	0	0	0	0	0	0	0	0	0	0	0	0	0	0	0	0	0	0	0	0	0	0	0	0	0	0
M_Rufo_16S_V34_141LI	M_rufocanus	Male	18	Sub-Adult	Colon	Natural	Shirakkeyama	0	0	0	0	0	0	0	0	0	0	0	0	0	0	0	0	0	0	0	0	0	0	0	0	0	0	0	0	0	0	0	0	0	0	0	0	0	0	0	0	0	0
M_Rufo_16S_V34_141SI	M_rufocanus	Male	18	Sub-Adult	Small_Intestine	Natural	Shirakkeyama	0	0	0	0	0	0	0	0	0	0	0	0	0	0	0	0	0	0	0	0	0	0	0	0	0	0	0	0	0	0	0	0	0	0	0	0	0	0	0	0	0	0
M_Rufo_16S_V34_142CE	M_rufocanus	Female	20	Sub-Adult	Cecum	Natural	Shirakkeyama	0	0	0	0	0	0	0	0	0	0	0	0	0	0	0	0	0	0	0	0	0	0	0	0	0	0	0	0	0	0	0	0	0	0	0	0	0	0	0	0	0	0
M_Rufo_16S_V34_142FE	M_rufocanus	Female	20	Sub-Adult	Rectum	Natural	Shirakkeyama	0	0	0	0	0	0	0	0	0	0	0	0	0	0	0	0	0	0	0	0	0	0	0	0	0	0	0	0	0	0	0	0	0	0	0	0	0	0	0	0	0	0
M_Rufo_16S_V34_142LI	M_rufocanus	Female	20	Sub-Adult	Colon	Natural	Shirakkeyama	0	0	0	0	0	0	0	0	0	0	0	0	0	0	0	0	0	0	0	0	0	0	0	0	0	0	0	0	0	0	0	0	0	0	0	0	0	0	0	0	0	0
M_Rufo_16S_V34_142SI	M_rufocanus	Female	20	Sub-Adult	Small_Intestine	Natural	Shirakkeyama	0	0	0	0	0	0	0	0	0	0	0	0	0	0	0	0	4	0	0	0	0	0	0	0	0	0	0	0	0	0	0	0	0	0	0	0	0	0	0	0	0	0
M_Rufo_16S_V34_156CE	M_rufocanus	Female	36	Adult	Cecum	Urban	Kaguraoka_koen	0	0	0	0	0	0	0	0	0	0	0	0	0	0	0	0	0	0	0	0	0	0	0	0	0	0	0	0	0	0	0	0	0	0	0	0	0	0	0	0	0	0
M_Rufo_16S_V34_156FE	M_rufocanus	Female	36	Adult	Rectum	Urban	Kaguraoka_koen	0	0	0	0	0	0	0	0	0	0	0	0	0	0	0	0	0	0	0	0	0	0	0	0	0	0	0	0	0	0	0	0	0	0	0	0	0	0	0	0	0	0
M_Rufo_16S_V34_156LI	M_rufocanus	Female	36	Adult	Colon	Urban	Kaguraoka_koen	0	0	0	0	0	0	0	0	0	0	0	0	0	0	0	0	0	0	0	0	0	0	0	0	0	0	0	0	0	0	0	0	0	0	0	0	0	0	0	0	0	0
M_Rufo_16S_V34_156SI	M_rufocanus	Female	36	Adult	Small_Intestine	Urban	Kaguraoka_koen	0	0	0	0	0	0	0	0	0	0	0	0	0	0	0	0	0	0	0	0	2	0	0	0	0	0	0	0	0	0	0	0	0	0	0	0	0	0	0	0	0	0
M_Rufo_16S_V34_163CE	M_rufocanus	Female	31	Adult	Cecum	Urban	Maruyama_koen	0	0	0	0	0	0	0	0	0	0	0	0	0	0	0	0	0	0	0	0	0	0	0	0	0	0	0	0	0	0	0	0	0	0	0	0	0	0	0	0	0	0
M_Rufo_16S_V34_163FE	M_rufocanus	Female	31	Adult	Rectum	Urban	Maruyama_koen	0	0	0	0	0	0	0	0	0	0	0	0	0	0	0	0	0	0	0	0	0	0	0	0	0	0	0	0	0	0	0	0	0	0	0	0	0	0	0	0	0	0
M_Rufo_16S_V34_163LI	M_rufocanus	Female	31	Adult	Colon	Urban	Maruyama_koen	0	0	0	0	0	0	0	0	0	0	0	0	0	0	0	0	0	0	0	0	0	0	0	0	0	0	0	0	0	0	0	0	0	0	0	0	0	0	0	0	0	0
M_Rufo_16S_V34_163SI	M_rufocanus	Female	31	Adult	Small_Intestine	Urban	Maruyama_koen	0	0	0	0	0	0	0	0	0	0	0	0	0	0	0	0	0	0	0	0	0	0	0	0	0	0	0	0	0	0	4	0	0	0	0	0	0	0	0	0	0	0
M_Rufo_16S_V34_164CE	M_rufocanus	Male	24	Sub-Adult	Cecum	Urban	Maruyama_koen	0	0	0	0	0	0	0	0	0	0	0	0	0	0	0	0	0	0	0	0	0	0	0	0	0	0	0	0	0	0	0	0	0	0	0	0	0	0	0	0	0	0
M_Rufo_16S_V34_164FE	M_rufocanus	Male	24	Sub-Adult	Rectum	Urban	Maruyama_koen	0	0	0	0	0	0	0	0	0	0	0	0	0	0	0	0	0	0	0	0	0	0	0	0	0	0	0	0	0	0	0	0	0	0	0	0	0	0	0	0	0	0
M_Rufo_16S_V34_164LI	M_rufocanus	Male	24	Sub-Adult	Colon	Urban	Maruyama_koen	0	0	0	0	0	0	0	0	0	0	0	0	0	0	0	0	0	0	0	0	0	0	0	0	0	0	0	0	0	0	0	0	0	0	0	0	0	0	0	0	0	0
M_Rufo_16S_V34_164SI	M_rufocanus	Male	24	Sub-Adult	Small_Intestine	Urban	Maruyama_koen	0	0	0	0	0	0	0	0	0	0	0	0	0	0	0	0	0	0	0	0	0	0	0	0	0	0	0	0	0	0	0	0	0	0	0	0	0	0	0	0	0	0
M_Rufo_16S_V34_165CE	M_rufocanus	Male	24	Sub-Adult	Cecum	Urban	Maruyama_koen	0	0	0	0	0	0	0	0	0	0	0	0	0	0	0	0	0	0	0	0	0	0	0	0	0	0	0	0	0	0	0	0	0	0	0	0	0	0	0	0	0	0
M_Rufo_16S_V34_165FE	M_rufocanus	Male	24	Sub-Adult	Rectum	Urban	Maruyama_koen	0	0	0	0	0	0	0	0	0	0	0	0	0	0	0	0	0	0	0	0	0	0	0	0	0	0	0	0	0	0	0	0	0	0	0	0	0	0	0	0	0	0
M_Rufo_16S_V34_165LI	M_rufocanus	Male	24	Sub-Adult	Colon	Urban	Maruyama_koen	0	0	0	0	0	0	0	0	0	0	0	0	0	0	0	0	0	0	0	0	0	0	0	0	0	0	0	0	0	0	0	0	0	0	0	0	0	0	0	0	0	0
M_Rufo_16S_V34_165SI	M_rufocanus	Male	24	Sub-Adult	Small_Intestine	Urban	Maruyama_koen	0	0	0	0	0	0	0	0	0	0	0	0	0	0	0	0	0	0	0	0	0	0	0	0	0	0	0	0	0	0	5	0	0	0	0	0	0	0	0	0	0	0
M_Rufo_16S_V34_16LI	M_rufocanus	Female	35	Adult	Colon	Urban	Kaguraoka_koen	0	0	0	0	0	0	0	0	0	0	0	0	0	0	0	0	0	0	0	0	0	0	0	0	0	0	0	0	0	0	0	0	0	0	0	0	0	0	0	0	0	0
M_Rufo_16S_V34_16SI	M_rufocanus	Female	35	Adult	Small_Intestine	Urban	Kaguraoka_koen	0	0	0	0	0	0	0	0	0	0	0	0	0	0	0	0	0	0	0	0	0	0	0	0	0	0	0	0	0	0	0	6	0	0	0	0	0	0	0	0	0	0
M_Rufo_16S_V34_170CE	M_rufocanus	Female	31	Adult	Cecum	Urban	Maruyama_koen	0	0	0	0	0	0	0	0	0	0	0	0	0	0	0	0	0	0	0	0	0	0	0	0	0	0	0	0	0	0	0	0	0	0	0	0	0	0	0	0	0	0
M_Rufo_16S_V34_170FE	M_rufocanus	Female	31	Adult	Rectum	Urban	Maruyama_koen	0	0	0	0	0	0	0	0	0	0	0	0	0	0	0	0	0	2	0	0	0	0	0	0	0	0	0	0	0	0	0	0	0	0	0	0	0	0	0	0	0	0
M_Rufo_16S_V34_170LI	M_rufocanus	Female	31	Adult	Colon	Urban	Maruyama_koen	0	0	0	0	0	0	0	0	0	0	0	0	0	0	0	0	0	0	0	0	0	0	0	0	0	0	0	0	0	0	0	0	0	0	0	0	0	0	0	0	0	0
M_Rufo_16S_V34_170SI	M_rufocanus	Female	31	Adult	Small_Intestine	Urban	Maruyama_koen	0	0	0	0	0	0	0	0	0	0	0	0	0	0	0	0	0	0	0	0	0	0	0	0	0	0	0	0	0	0	0	0	0	0	0	0	0	0	0	0	0	0
M_Rufo_16S_V34_176LI	M_rufocanus	Female	14	Sub-Adult	Colon	Urban	Maruyama_koen	0	0	0	0	0	0	0	0	0	0	0	0	0	0	0	0	0	0	0	0	0	0	0	0	0	0	0	0	0	0	0	0	0	0	0	0	0	0	0	0	0	0
M_Rufo_16S_V34_176SI	M_rufocanus	Female	14	Sub-Adult	Small_Intestine	Urban	Maruyama_koen	0	0	0	0	0	0	6	0	0	0	0	0	0	0	0	0	2	0	0	0	0	0	0	0	0	0	0	0	0	0	0	9	0	3	0	0	0	0	0	0	0	0
M_Rufo_16S_V34_177LI	M_rufocanus	Female	27	Sub-Adult	Colon	Urban	Maruyama_koen	0	0	0	0	0	0	0	0	0	0	0	0	0	0	0	0	0	0	0	0	0	0	0	0	0	0	0	0	0	0	0	0	0	0	0	0	0	0	0	0	0	0
M_Rufo_16S_V34_177SI	M_rufocanus	Female	27	Sub-Adult	Small_Intestine	Urban	Maruyama_koen	0	0	0	0	0	0	0	0	0	0	0	0	0	0	0	0	2	0	0	0	0	0	0	0	0	0	0	0	0	0	0	0	0	0	0	0	0	0	0	0	0	0
M_Rufo_16S_V34_178LI	M_rufocanus	Female	11	Sub-Adult	Colon	Urban	Maruyama_koen	0	0	0	0	0	0	0	0	0	0	0	0	0	0	0	0	0	0	0	0	0	0	0	0	0	0	0	0	0	0	0	0	0	0	0	0	0	0	0	0	0	0
M_Rufo_16S_V34_178SI	M_rufocanus	Female	11	Sub-Adult	Small_Intestine	Urban	Maruyama_koen	0	0	0	0	0	0	0	0	0	0	0	0	0	0	0	0	3	0	0	0	0	0	0	0	0	0	0	0	0	0	0	0	0	0	0	0	0	0	0	0	0	0
M_Rufo_16S_V34_179LI	M_rufocanus	Female	39	Adult	Colon	Urban	Maruyama_koen	0	0	0	0	0	0	0	0	0	0	0	0	0	0	0	0	0	0	0	0	0	0	0	0	0	0	0	0	0	0	0	0	0	0	0	0	0	0	0	0	0	0
M_Rufo_16S_V34_179SI	M_rufocanus	Female	39	Adult	Small_Intestine	Urban	Maruyama_koen	0	0	0	0	0	0	0	0	0	0	0	0	0	0	0	0	0	0	0	0	0	0	0	0	0	0	0	0	0	0	0	0	0	0	0	0	0	0	0	0	0	0
M_Rufo_16S_V34_17LI	M_rufocanus	Male	34	Adult	Colon	Urban	Kaguraoka_koen	0	0	0	0	0	0	0	0	0	0	0	0	0	0	0	0	0	0	0	0	0	0	0	0	0	0	0	0	0	0	0	0	0	0	0	0	0	0	0	0	0	0
M_Rufo_16S_V34_17SI	M_rufocanus	Male	34	Adult	Small_Intestine	Urban	Kaguraoka_koen	0	0	0	0	0	0	0	0	0	0	0	0	0	0	0	0	0	0	0	0	0	0	0	0	0	0	0	0	0	0	0	0	0	0	0	0	0	0	0	0	0	0
M_Rufo_16S_V34_188LI	M_rufocanus	Female	37	Adult	Colon	Urban	Kaguraoka_koen	0	0	0	0	0	0	0	0	0	0	0	0	0	0	0	0	0	0	0	0	0	0	0	0	0	0	0	0	0	0	0	0	0	0	0	0	0	0	0	0	0	0
M_Rufo_16S_V34_188SI	M_rufocanus	Female	37	Adult	Small_Intestine	Urban	Kaguraoka_koen	0	0	0	0	0	0	0	3	0	0	0	0	0	0	0	0	8	0	0	0	0	0	0	0	0	0	0	0	0	0	0	0	0	0	0	0	0	0	0	0	0	0
M_Rufo_16S_V34_190CE	M_rufocanus	Male	16	Sub-Adult	Cecum	Natural	Mukoyama	0	0	0	0	0	0	0	0	0	0	0	0	0	0	0	0	0	0	0	0	0	0	0	0	0	0	0	0	0	0	0	0	0	0	0	0	0	0	0	0	0	0
M_Rufo_16S_V34_190FE	M_rufocanus	Male	16	Sub-Adult	Rectum	Natural	Mukoyama	0	0	0	0	0	0	0	0	0	0	0	0	0	0	0	0	0	0	0	0	0	0	0	0	0	0	0	0	0	0	0	0	0	0	0	0	0	0	0	0	0	0
M_Rufo_16S_V34_190LI	M_rufocanus	Male	16	Sub-Adult	Colon	Natural	Mukoyama	0	0	0	0	0	0	0	0	0	0	0	0	0	0	0	0	0	0	0	0	0	0	0	0	0	0	0	0	0	0	0	0	0	0	0	0	0	0	0	0	0	0
M_Rufo_16S_V34_190SI	M_rufocanus	Male	16	Sub-Adult	Small_Intestine	Natural	Mukoyama	0	0	0	0	0	0	0	0	0	0	0	0	0	0	0	0	0	0	0	0	0	0	0	0	0	0	0	0	0	0	0	0	0	0	0	0	0	0	0	0	0	0
M_Rufo_16S_V34_230CE	M_rufocanus	Female	29	Sub-Adult	Cecum	Natural	Mukoyama	0	0	0	0	0	0	0	0	0	0	0	0	0	0	0	0	0	0	0	0	0	0	0	0	0	0	0	0	0	0	0	0	0	0	0	0	0	0	0	0	0	0
M_Rufo_16S_V34_230FE	M_rufocanus	Female	29	Sub-Adult	Rectum	Natural	Mukoyama	0	0	0	0	0	0	0	0	0	0	0	0	0	0	0	0	0	0	0	0	0	0	0	0	0	0	0	0	0	0	0	0	0	0	0	0	0	0	0	0	0	0
M_Rufo_16S_V34_230LI	M_rufocanus	Female	29	Sub-Adult	Colon	Natural	Mukoyama	0	0	0	0	0	0	0	0	0	0	0	0	0	0	0	0	0	0	0	0	0	0	0	0	0	0	0	0	0	0	0	0	0	0	0	0	0	0	0	0	0	0
M_Rufo_16S_V34_230SI	M_rufocanus	Female	29	Sub-Adult	Small_Intestine	Natural	Mukoyama	0	0	0	0	0	0	0	0	0	0	0	0	0	0	0	0	0	0	0	0	0	0	0	0	0	0	0	0	0	0	0	0	0	0	0	0	0	0	0	0	0	0
M_Rufo_16S_V34_231CE	M_rufocanus	Female	28	Sub-Adult	Cecum	Natural	Mukoyama	0	0	0	0	0	0	0	0	0	0	0	0	0	0	0	0	0	0	0	0	0	0	0	0	0	0	0	0	0	0	0	0	0	0	0	0	0	0	0	0	0	0
M_Rufo_16S_V34_231FE	M_rufocanus	Female	28	Sub-Adult	Rectum	Natural	Mukoyama	0	0	0	0	0	0	0	0	0	0	0	0	0	0	0	0	0	0	0	0	0	0	0	0	0	0	0	0	0	0	0	0	0	0	0	0	0	0	0	0	0	0
M_Rufo_16S_V34_231LI	M_rufocanus	Female	28	Sub-Adult	Colon	Natural	Mukoyama	0	0	0	0	0	0	0	0	0	0	0	0	0	0	0	0	0	0	0	0	0	0	0	0	0	0	0	0	0	0	0	3	0	0	0	0	0	0	0	0	0	0
M_Rufo_16S_V34_231SI	M_rufocanus	Female	28	Sub-Adult	Small_Intestine	Natural	Mukoyama	0	0	0	0	0	0	0	0	0	0	0	0	0	0	0	0	5	0	0	0	0	0	0	0	0	0	0	0	0	0	25	7	0	0	0	0	0	0	0	0	0	0
M_Rufo_16S_V34_253CE	M_rufocanus	Male	16	Sub-Adult	Cecum	Urban	Shunkodai_koen	0	0	0	0	0	0	0	0	0	0	0	0	0	0	0	0	0	0	0	0	0	0	0	0	0	0	0	0	0	0	0	0	0	0	0	0	0	0	0	0	0	0
M_Rufo_16S_V34_253FE	M_rufocanus	Male	16	Sub-Adult	Rectum	Urban	Shunkodai_koen	0	0	0	0	0	0	0	0	0	0	0	0	0	0	0	0	0	0	0	0	0	0	0	0	0	0	0	0	0	0	0	0	0	0	0	0	0	0	0	0	0	0
M_Rufo_16S_V34_253LI	M_rufocanus	Male	16	Sub-Adult	Colon	Urban	Shunkodai_koen	0	0	0	0	0	0	0	0	0	0	0	0	0	0	0	0	0	0	0	0	0	0	0	0	0	0	0	0	0	0	0	0	0	0	0	0	0	0	0	0	0	0
M_Rufo_16S_V34_253SI	M_rufocanus	Male	16	Sub-Adult	Small_Intestine	Urban	Shunkodai_koen	0	0	0	0	0	0	0	0	0	0	0	0	0	0	0	0	0	0	0	0	0	0	0	0	0	0	0	0	0	0	0	0	0	0	0	0	0	0	0	0	0	0
M_Rufo_16S_V34_254CE	M_rufocanus	Female	29	Sub-Adult	Cecum	Urban	Shunkodai_koen	0	0	0	0	0	0	0	0	0	0	0	0	0	0	0	0	0	0	0	0	0	0	0	0	0	0	0	0	0	0	0	0	0	0	0	0	0	0	0	0	0	0
M_Rufo_16S_V34_254FE	M_rufocanus	Female	29	Sub-Adult	Rectum	Urban	Shunkodai_koen	0	0	0	0	0	0	0	0	0	0	0	0	0	0	0	0	0	0	0	0	0	0	0	0	0	0	0	0	0	0	0	0	0	0	0	0	0	0	0	0	0	0
M_Rufo_16S_V34_254LI	M_rufocanus	Female	29	Sub-Adult	Colon	Urban	Shunkodai_koen	0	0	0	0	0	0	0	0	0	0	0	0	0	0	0	0	0	0	0	0	0	0	0	0	0	0	0	0	0	0	0	0	0	0	0	0	0	0	0	0	0	0
M_Rufo_16S_V34_254SI	M_rufocanus	Female	29	Sub-Adult	Small_Intestine	Urban	Shunkodai_koen	0	0	0	0	0	0	0	0	0	0	0	0	0	0	0	0	0	0	0	0	0	0	0	0	0	0	0	0	0	0	0	0	0	0	0	0	0	0	0	0	0	0
M_Rufo_16S_V34_255CE	M_rufocanus	Female	18	Sub-Adult	Cecum	Urban	Shunkodai_koen	0	0	0	0	0	0	0	0	0	0	0	0	0	0	0	0	0	0	0	0	0	0	0	0	0	0	0	0	0	0	0	0	0	0	0	0	0	0	0	0	0	0
M_Rufo_16S_V34_255FE	M_rufocanus	Female	18	Sub-Adult	Rectum	Urban	Shunkodai_koen	0	0	0	0	0	0	0	0	0	0	0	0	0	0	0	0	0	0	0	0	0	0	0	0	0	0	0	0	0	0	0	0	0	0	0	0	0	0	0	0	0	0
M_Rufo_16S_V34_255LI	M_rufocanus	Female	18	Sub-Adult	Colon	Urban	Shunkodai_koen	0	0	0	0	0	0	0	0	0	0	0	0	0	0	0	0	0	0	0	0	0	0	0	0	0	0	0	0	0	0	0	0	0	0	0	0	0	0	0	0	0	0
M_Rufo_16S_V34_255SI	M_rufocanus	Female	18	Sub-Adult	Small_Intestine	Urban	Shunkodai_koen	0	0	0	0	0	0	0	0	0	0	0	2	0	0	0	0	10	0	0	0	0	0	0	0	0	0	0	0	0	0	0	0	0	0	0	0	0	0	0	0	0	0
M_Rufo_16S_V34_256CE	M_rufocanus	Female	45	Adult	Cecum	Urban	Shunkodai_koen	0	0	0	0	0	0	0	0	0	0	0	0	0	0	0	0	0	0	0	0	0	0	0	0	0	0	0	0	0	0	0	0	0	0	0	0	0	0	0	0	0	0
M_Rufo_16S_V34_256FE	M_rufocanus	Female	45	Adult	Rectum	Urban	Shunkodai_koen	0	0	0	0	0	0	0	0	0	0	0	0	0	0	0	0	0	0	0	0	0	0	0	0	0	0	0	0	0	0	0	0	0	0	0	0	0	0	0	0	0	0
M_Rufo_16S_V34_256LI	M_rufocanus	Female	45	Adult	Colon	Urban	Shunkodai_koen	0	0	0	0	0	0	0	0	0	0	0	0	0	0	0	0	0	0	0	0	0	0	0	0	0	0	0	0	0	0	0	0	0	0	0	0	0	0	0	0	0	0
M_Rufo_16S_V34_256SI	M_rufocanus	Female	45	Adult	Small_Intestine	Urban	Shunkodai_koen	0	0	0	0	0	0	0	0	0	0	0	0	0	0	0	0	0	0	0	0	0	0	0	0	0	0	0	0	0	0	7	0	0	0	0	0	3	0	0	0	0	0
M_Rufo_16S_V34_262CE	M_rufocanus	Female	34	Adult	Cecum	Urban	Shunkodai_koen	0	0	0	0	0	0	0	0	0	0	0	0	0	0	0	0	0	0	0	0	0	0	0	0	0	0	0	0	0	0	0	0	0	0	0	0	0	0	0	0	0	0
M_Rufo_16S_V34_262FE	M_rufocanus	Female	34	Adult	Rectum	Urban	Shunkodai_koen	0	0	0	0	0	0	0	0	0	0	0	0	0	0	0	0	0	0	0	0	0	0	0	0	0	0	0	0	0	0	0	0	0	0	0	0	0	0	0	0	0	0
M_Rufo_16S_V34_262LI	M_rufocanus	Female	34	Adult	Colon	Urban	Shunkodai_koen	0	0	0	0	0	0	0	0	0	0	0	0	0	0	0	0	0	0	0	0	0	0	0	0	0	0	0	0	0	0	0	0	0	0	0	0	0	0	0	0	0	0
M_Rufo_16S_V34_262SI	M_rufocanus	Female	34	Adult	Small_Intestine	Urban	Shunkodai_koen	0	0	0	0	0	0	0	0	0	0	0	0	0	0	0	0	0	0	0	0	0	0	0	0	0	0	0	0	0	0	0	0	0	0	0	0	0	0	0	0	0	0
M_Rufo_16S_V34_263CE	M_rufocanus	Female	42	Adult	Cecum	Urban	Shunkodai_koen	0	0	0	0	0	0	0	0	0	0	0	0	0	0	0	0	0	0	0	0	0	0	0	0	0	0	0	0	0	0	0	0	0	0	0	0	0	0	0	0	0	0
M_Rufo_16S_V34_263FE	M_rufocanus	Female	42	Adult	Rectum	Urban	Shunkodai_koen	0	0	0	0	0	0	0	0	0	0	0	0	0	0	0	0	0	0	0	0	0	0	0	0	0	0	0	0	0	0	0	0	0	0	0	0	0	0	0	0	0	0
M_Rufo_16S_V34_263LI	M_rufocanus	Female	42	Adult	Colon	Urban	Shunkodai_koen	0	0	0	0	0	0	0	0	0	0	0	0	0	0	0	0	0	0	0	0	0	0	0	0	0	0	0	0	0	0	0	0	0	0	0	0	0	0	0	0	0	0
M_Rufo_16S_V34_263SI	M_rufocanus	Female	42	Adult	Small_Intestine	Urban	Shunkodai_koen	0	0	0	0	0	0	0	0	0	0	0	0	0	0	0	0	0	0	0	0	0	0	0	0	0	0	0	0	0	0	0	0	0	0	0	0	0	0	0	0	0	0
M_Rufo_16S_V34_264LI	M_rufocanus	Female	32	Adult	Colon	Urban	Shunkodai_koen	0	0	0	0	0	0	0	0	0	0	0	0	0	0	0	0	0	0	0	0	0	0	0	0	0	0	0	0	0	0	0	0	0	0	0	0	0	0	0	0	0	0
M_Rufo_16S_V34_264SI	M_rufocanus	Female	32	Adult	Small_Intestine	Urban	Shunkodai_koen	0	0	0	0	0	0	0	0	0	0	0	0	0	0	0	0	0	0	0	0	0	0	0	0	0	0	0	0	0	0	14	0	0	0	0	0	0	0	0	0	0	0
M_Rufo_16S_V34_265LI	M_rufocanus	Male	25	Sub-Adult	Colon	Urban	Shunkodai_koen	0	0	0	0	0	0	0	0	0	0	0	0	0	0	0	0	0	0	0	0	0	0	0	0	0	0	0	0	0	0	0	0	0	0	0	0	0	0	0	0	0	0
M_Rufo_16S_V34_265SI	M_rufocanus	Male	25	Sub-Adult	Small_Intestine	Urban	Shunkodai_koen	0	0	0	0	0	0	0	0	0	0	0	0	0	0	0	0	0	0	0	0	0	0	0	0	0	0	0	0	0	0	0	0	0	0	0	0	0	0	0	0	0	0
M_Rufo_16S_V34_266CE	M_rufocanus	Female	43	Adult	Cecum	Urban	Shunkodai_koen	0	0	0	0	0	0	0	0	0	0	0	0	0	0	0	0	0	0	0	0	0	0	0	0	0	0	0	0	0	0	0	0	0	0	0	0	0	0	0	0	0	0
M_Rufo_16S_V34_266FE	M_rufocanus	Female	43	Adult	Rectum	Urban	Shunkodai_koen	0	0	0	0	0	0	0	0	0	0	0	0	0	0	0	0	0	0	0	0	0	0	0	0	0	0	0	0	0	0	0	0	0	0	0	0	0	0	0	0	0	0
M_Rufo_16S_V34_266LI	M_rufocanus	Female	43	Adult	Colon	Urban	Shunkodai_koen	0	0	0	0	0	0	0	0	0	0	0	0	0	0	0	0	0	0	0	0	0	0	0	0	0	0	0	0	0	0	0	0	0	0	0	0	0	0	0	0	0	0
M_Rufo_16S_V34_266SI	M_rufocanus	Female	43	Adult	Small_Intestine	Urban	Shunkodai_koen	0	0	0	0	0	0	0	0	0	0	0	0	0	0	0	0	0	0	0	0	0	0	0	0	0	0	0	0	0	0	0	0	0	0	0	0	0	0	0	0	0	0
M_Rufo_16S_V34_267SI	M_rufocanus	Female	17	Sub-Adult	Small_Intestine	Urban	Shunkodai_koen	0	0	0	0	0	0	0	0	0	0	0	0	0	0	0	0	0	0	0	0	0	0	0	0	0	0	0	0	0	0	0	0	0	0	0	0	0	0	0	0	0	0
M_Rufo_16S_V34_268CE	M_rufocanus	Female	39	Adult	Cecum	Urban	Shunkodai_koen	0	0	0	0	0	0	0	0	0	0	0	0	0	0	0	0	0	0	0	0	0	0	0	0	0	0	0	0	0	0	0	0	0	0	0	0	0	0	0	0	0	0
M_Rufo_16S_V34_268FE	M_rufocanus	Female	39	Adult	Rectum	Urban	Shunkodai_koen	0	0	0	0	0	0	0	0	0	0	0	0	0	0	0	0	0	0	0	0	0	0	0	0	0	0	0	0	0	0	0	0	0	0	0	0	0	0	0	0	0	0
M_Rufo_16S_V34_268LI	M_rufocanus	Female	39	Adult	Colon	Urban	Shunkodai_koen	0	0	0	0	0	0	0	0	0	0	0	0	0	0	0	0	0	0	0	0	0	0	0	0	0	0	0	0	0	0	0	0	0	0	0	0	0	0	0	0	0	0
M_Rufo_16S_V34_268SI	M_rufocanus	Female	39	Adult	Small_Intestine	Urban	Shunkodai_koen	0	0	0	0	0	0	0	0	0	0	0	0	0	0	0	0	0	0	0	0	0	0	0	0	0	0	0	0	0	0	0	0	0	0	0	0	0	0	0	0	0	0
M_Rufo_16S_V34_269LI	M_rufocanus	Female	30	Adult	Colon	Urban	Shunkodai_koen	0	0	0	0	0	0	0	0	0	0	0	0	0	0	0	0	0	0	0	0	0	0	0	0	0	0	0	0	0	0	0	0	0	0	0	0	0	0	0	0	0	0
M_Rufo_16S_V34_269SI	M_rufocanus	Female	30	Adult	Small_Intestine	Urban	Shunkodai_koen	0	0	0	0	0	0	0	0	0	0	0	0	0	0	0	0	0	0	0	0	0	0	0	0	0	0	0	0	0	0	4	0	0	0	0	0	0	0	0	0	0	0
M_Rufo_16S_V34_2CE	M_rufocanus	Male	36	Adult	Cecum	Urban	Kaguraoka_koen	0	0	0	0	0	0	0	0	0	0	0	0	0	0	0	0	0	0	0	0	0	0	0	0	0	0	0	0	0	0	0	0	0	0	0	0	0	0	0	0	0	0
M_Rufo_16S_V34_2FE	M_rufocanus	Male	36	Adult	Rectum	Urban	Kaguraoka_koen	0	0	0	0	0	0	0	0	0	0	0	0	0	0	0	0	0	0	0	0	0	0	0	0	0	0	0	0	0	0	0	0	0	0	0	0	0	0	0	0	0	0
M_Rufo_16S_V34_2LI	M_rufocanus	Male	36	Adult	Colon	Urban	Kaguraoka_koen	0	0	0	0	0	0	0	0	0	0	0	0	0	0	0	0	0	0	0	0	0	0	0	0	0	0	0	0	0	0	0	0	0	0	0	0	0	0	0	0	0	0
M_Rufo_16S_V34_2SI	M_rufocanus	Male	36	Adult	Small_Intestine	Urban	Kaguraoka_koen	0	0	0	0	0	0	0	0	0	0	0	0	0	0	0	0	0	0	0	0	0	0	0	0	0	0	0	0	0	0	0	0	0	0	0	0	0	0	0	0	0	0
M_Rufo_16S_V34_310LI	M_rufocanus	Male	25	Sub-Adult	Colon	Urban	Shunkodai_koen	0	0	0	0	0	0	0	0	0	0	0	0	0	0	0	0	0	0	0	0	0	0	0	0	0	0	0	0	0	0	0	0	0	0	0	0	0	0	0	0	0	0
M_Rufo_16S_V34_310SI	M_rufocanus	Male	25	Sub-Adult	Small_Intestine	Urban	Shunkodai_koen	0	0	0	0	0	0	0	0	0	0	0	0	0	0	0	0	0	0	0	0	0	0	0	0	0	0	0	0	0	0	0	0	0	0	0	0	0	0	0	0	0	4
M_Rufo_16S_V34_311SI	M_rufocanus	Male	18	Sub-Adult	Small_Intestine	Urban	Shunkodai_koen	0	0	0	0	0	0	0	0	0	0	0	0	0	0	0	0	0	0	0	0	0	0	0	0	0	0	0	0	0	0	0	0	0	0	0	0	0	0	0	0	0	0
M_Rufo_16S_V34_312LI	M_rufocanus	Female	43	Adult	Colon	Urban	Shunkodai_koen	0	0	0	0	0	0	0	0	0	0	0	0	0	0	0	0	0	0	0	0	0	0	0	0	0	0	0	0	0	0	0	0	0	0	0	0	0	0	0	0	0	0
M_Rufo_16S_V34_312SI	M_rufocanus	Female	43	Adult	Small_Intestine	Urban	Shunkodai_koen	0	0	0	0	0	0	0	0	0	0	0	0	0	0	0	0	0	0	0	0	0	0	0	0	0	0	0	0	0	0	0	0	0	0	0	0	0	0	0	0	0	0
M_Rufo_16S_V34_318SI	M_rufocanus	Female	19	Sub-Adult	Small_Intestine	Urban	Shunkodai_koen	0	0	0	0	0	0	0	0	0	0	0	0	0	0	0	0	0	0	0	0	0	0	0	0	0	0	0	0	0	0	0	0	0	0	0	0	0	0	0	0	0	0
M_Rufo_16S_V34_319SI	M_rufocanus	Female	15	Sub-Adult	Small_Intestine	Urban	Shunkodai_koen	0	0	0	0	0	0	0	0	0	0	0	0	0	0	0	0	20	0	0	0	0	0	0	0	0	0	0	0	0	0	0	0	0	0	0	0	0	0	0	0	0	0
M_Rufo_16S_V34_31CE	M_rufocanus	Male	41	Adult	Cecum	Urban	Kaguraoka_koen	0	0	0	0	0	0	0	0	0	0	0	0	0	0	0	0	0	0	0	0	0	0	0	0	0	0	0	0	0	0	0	0	0	0	0	0	0	0	0	0	0	0
M_Rufo_16S_V34_31LI	M_rufocanus	Male	41	Adult	Colon	Urban	Kaguraoka_koen	0	0	0	0	0	0	0	0	0	0	0	0	0	0	0	0	0	0	0	0	0	0	0	0	0	0	0	0	0	0	0	0	0	0	0	0	0	0	0	0	0	0
M_Rufo_16S_V34_31SI	M_rufocanus	Male	41	Adult	Small_Intestine	Urban	Kaguraoka_koen	0	0	0	0	0	0	0	0	0	0	0	0	0	0	0	0	0	0	0	0	0	0	0	0	0	0	0	0	0	0	0	0	0	0	0	0	0	0	0	0	3	0
M_Rufo_16S_V34_320LI	M_rufocanus	Male	20	Sub-Adult	Colon	Urban	Shunkodai_koen	0	0	0	0	0	0	0	0	0	0	0	0	0	0	0	0	0	0	0	0	0	0	0	0	0	0	0	0	0	0	0	0	0	0	0	0	0	0	0	0	0	0
M_Rufo_16S_V34_320SI	M_rufocanus	Male	20	Sub-Adult	Small_Intestine	Urban	Shunkodai_koen	0	0	0	0	0	0	0	0	0	0	0	0	0	0	0	0	0	0	0	0	0	0	0	0	0	0	0	0	0	0	0	0	0	0	0	0	0	0	0	0	0	0
M_Rufo_16S_V34_321LI	M_rufocanus	Female	26	Sub-Adult	Colon	Urban	Shunkodai_koen	0	0	0	0	0	0	0	0	0	0	0	0	0	0	0	0	0	0	0	0	0	0	0	0	0	0	0	0	0	0	0	0	0	0	0	0	0	0	0	0	0	0
M_Rufo_16S_V34_321SI	M_rufocanus	Female	26	Sub-Adult	Small_Intestine	Urban	Shunkodai_koen	0	0	0	0	0	0	0	0	0	0	0	0	0	0	0	0	2	0	0	0	0	0	0	0	0	0	0	0	0	0	0	0	0	0	0	0	0	0	0	0	0	0
M_Rufo_16S_V34_322LI	M_rufocanus	Female	15	Sub-Adult	Colon	Urban	Shunkodai_koen	0	0	0	0	0	0	0	0	0	0	0	0	0	0	0	0	0	0	0	0	0	0	0	0	0	0	0	0	0	0	0	0	0	0	0	0	0	0	0	0	0	0
M_Rufo_16S_V34_322SI	M_rufocanus	Female	15	Sub-Adult	Small_Intestine	Urban	Shunkodai_koen	0	0	0	0	0	0	0	0	0	0	0	0	0	0	0	0	0	0	0	0	0	0	0	0	0	0	0	0	0	0	0	0	0	0	0	0	0	0	0	0	0	0
M_Rufo_16S_V34_32CE	M_rufocanus	Female	17	Sub-Adult	Cecum	Urban	Kaguraoka_koen	0	0	0	0	0	0	0	0	0	0	0	0	0	0	0	0	0	0	0	0	0	0	0	0	0	0	0	0	0	0	0	0	0	0	0	0	0	0	0	0	0	0
M_Rufo_16S_V34_32FE	M_rufocanus	Female	17	Sub-Adult	Rectum	Urban	Kaguraoka_koen	0	0	0	0	0	0	0	0	0	0	0	0	0	0	0	0	0	0	0	0	0	0	0	0	0	0	0	0	0	0	0	0	0	0	0	0	0	0	0	0	0	0
M_Rufo_16S_V34_32LI	M_rufocanus	Female	17	Sub-Adult	Colon	Urban	Kaguraoka_koen	0	0	0	0	0	0	0	0	0	0	0	0	0	0	0	0	0	0	0	0	0	0	0	0	0	0	0	0	0	0	0	0	0	0	0	0	0	0	0	0	0	0
M_Rufo_16S_V34_32SI	M_rufocanus	Female	17	Sub-Adult	Small_Intestine	Urban	Kaguraoka_koen	0	0	0	0	0	0	0	0	0	0	0	0	0	0	0	0	0	0	0	0	0	0	0	0	0	0	0	0	0	0	0	0	0	0	0	0	0	0	0	0	0	0
M_Rufo_16S_V34_338LI	M_rufocanus	Male	20	Sub-Adult	Colon	Urban	Shunkodai_koen	0	0	0	0	0	0	0	0	0	0	0	0	0	0	0	0	0	0	0	0	0	0	0	0	0	0	0	0	0	0	0	0	0	0	0	0	0	0	0	0	0	0
M_Rufo_16S_V34_338SI	M_rufocanus	Male	20	Sub-Adult	Small_Intestine	Urban	Shunkodai_koen	0	0	0	0	0	0	0	0	0	0	0	0	0	0	0	0	0	0	0	0	0	0	0	0	0	0	0	0	0	0	0	0	0	0	0	0	0	0	0	0	0	0
M_Rufo_16S_V34_339LI	M_rufocanus	Male	19	Sub-Adult	Colon	Urban	Shunkodai_koen	0	0	0	0	0	0	0	0	0	0	0	0	0	0	0	0	0	0	0	0	0	0	0	0	0	0	0	0	0	0	0	0	0	0	0	0	0	0	0	0	0	0
M_Rufo_16S_V34_339SI	M_rufocanus	Male	19	Sub-Adult	Small_Intestine	Urban	Shunkodai_koen	0	0	0	0	0	0	0	0	0	0	0	0	0	0	0	0	0	0	0	0	0	0	0	0	0	0	0	0	0	0	0	0	0	0	0	0	0	0	0	0	0	0
M_Rufo_16S_V34_33CE	M_rufocanus	Female	38	Adult	Cecum	Urban	Kaguraoka_koen	0	0	0	0	0	0	0	0	0	0	0	0	0	0	0	0	0	0	0	0	0	0	0	0	0	0	0	0	0	0	0	0	0	0	0	0	0	0	0	0	0	0
M_Rufo_16S_V34_33FE	M_rufocanus	Female	38	Adult	Rectum	Urban	Kaguraoka_koen	0	0	0	0	0	0	0	0	0	0	0	0	0	0	0	0	0	0	0	0	0	0	0	0	0	0	0	0	0	0	0	0	0	0	0	0	0	0	0	0	0	0
M_Rufo_16S_V34_33LI	M_rufocanus	Female	38	Adult	Colon	Urban	Kaguraoka_koen	0	0	0	0	0	0	0	0	0	0	0	0	0	0	0	0	0	0	0	0	0	0	0	0	0	0	0	0	0	0	0	0	0	0	0	0	0	0	0	0	0	0
M_Rufo_16S_V34_33SI	M_rufocanus	Female	38	Adult	Small_Intestine	Urban	Kaguraoka_koen	0	0	0	0	0	0	0	0	0	0	0	0	0	0	0	0	0	0	0	0	0	0	0	0	0	0	0	0	0	0	0	0	0	0	0	0	0	0	0	0	0	0
M_Rufo_16S_V34_340LI	M_rufocanus	Male	11	Sub-Adult	Colon	Urban	Shunkodai_koen	0	0	0	0	0	0	0	0	0	0	0	0	0	0	0	0	0	0	0	0	0	0	0	0	0	0	0	0	0	0	0	0	0	0	0	0	0	0	0	0	0	0
M_Rufo_16S_V34_340SI	M_rufocanus	Male	11	Sub-Adult	Small_Intestine	Urban	Shunkodai_koen	0	0	0	0	0	0	0	0	0	0	0	0	0	0	0	0	0	0	0	0	0	0	0	0	0	0	0	0	0	0	0	0	0	0	0	0	0	0	0	0	0	0
M_Rufo_16S_V34_343LI	M_rufocanus	Female	32	Adult	Colon	Urban	Shunkodai_koen	0	0	0	0	0	0	0	0	0	0	0	0	0	0	0	0	0	0	0	0	0	0	0	0	0	0	0	0	0	0	0	0	0	0	0	0	0	0	0	0	0	0
M_Rufo_16S_V34_343SI	M_rufocanus	Female	32	Adult	Small_Intestine	Urban	Shunkodai_koen	0	0	0	0	0	0	0	0	0	0	0	0	0	0	0	0	0	0	0	0	0	0	0	0	0	0	0	0	0	0	0	0	2	0	0	0	0	0	0	0	0	0
M_Rufo_16S_V34_344LI	M_rufocanus	Female	15	Sub-Adult	Colon	Urban	Shunkodai_koen	0	0	0	0	0	0	0	0	0	0	0	0	0	0	0	0	0	0	0	0	0	0	0	0	0	0	0	0	0	0	0	0	0	0	0	0	0	0	0	0	0	0
M_Rufo_16S_V34_344SI	M_rufocanus	Female	15	Sub-Adult	Small_Intestine	Urban	Shunkodai_koen	0	0	0	0	0	0	0	0	0	0	0	0	0	0	0	0	0	0	0	0	0	0	0	0	0	0	0	0	0	0	0	0	0	0	0	0	0	0	0	0	0	0
M_Rufo_16S_V34_345LI	M_rufocanus	Male	13	Sub-Adult	Colon	Urban	Shunkodai_koen	0	0	0	0	0	0	0	0	0	0	0	0	0	0	0	0	0	0	0	0	0	0	0	0	0	0	0	0	0	0	0	0	0	0	0	0	0	0	0	0	0	0
M_Rufo_16S_V34_345SI	M_rufocanus	Male	13	Sub-Adult	Small_Intestine	Urban	Shunkodai_koen	0	0	0	0	0	0	0	0	0	0	0	0	0	0	0	0	0	0	0	0	0	0	0	0	0	0	0	0	0	0	0	0	0	0	0	0	0	0	0	0	0	0
M_Rufo_16S_V34_349LI	M_rufocanus	Male	21	Sub-Adult	Colon	Urban	Shunkodai_koen	0	0	0	0	0	0	0	0	0	0	0	0	0	0	0	0	0	0	0	0	0	0	0	0	0	0	0	0	0	0	0	0	0	0	0	0	0	0	0	0	0	0
M_Rufo_16S_V34_349SI	M_rufocanus	Male	21	Sub-Adult	Small_Intestine	Urban	Shunkodai_koen	0	0	0	0	0	0	0	0	0	0	0	0	0	0	0	0	0	0	0	0	0	0	0	0	0	0	0	0	0	0	0	2	0	0	0	0	0	0	0	0	0	0
M_Rufo_16S_V34_34LI	M_rufocanus	Female	35	Adult	Colon	Urban	Kaguraoka_koen	0	0	0	0	0	0	0	0	0	0	0	0	0	0	0	0	0	0	0	0	0	0	0	0	0	0	0	0	0	0	0	0	0	0	0	0	0	0	0	0	0	0
M_Rufo_16S_V34_34SI	M_rufocanus	Female	35	Adult	Small_Intestine	Urban	Kaguraoka_koen	0	0	0	0	0	0	0	0	0	0	0	0	0	0	0	0	0	0	0	0	0	0	0	0	0	0	0	0	0	0	0	11	0	0	0	0	0	0	0	0	0	0
M_Rufo_16S_V34_350LI	M_rufocanus	Female	18	Sub-Adult	Colon	Urban	Shunkodai_koen	0	0	0	0	0	0	0	0	0	0	0	0	0	0	0	0	0	0	0	0	0	0	0	0	0	0	0	0	0	0	0	0	0	0	0	0	0	0	0	0	0	0
M_Rufo_16S_V34_350SI	M_rufocanus	Female	18	Sub-Adult	Small_Intestine	Urban	Shunkodai_koen	0	0	0	0	0	0	0	0	0	0	0	0	0	0	0	0	0	0	0	0	0	0	0	0	0	0	0	0	0	0	0	0	0	0	0	0	0	0	0	0	0	0
M_Rufo_16S_V34_351LI	M_rufocanus	Male	18	Sub-Adult	Colon	Urban	Shunkodai_koen	0	0	0	0	0	0	0	0	0	0	0	0	0	0	0	0	0	0	0	0	0	0	0	0	0	0	0	0	0	0	0	0	0	0	0	0	0	0	0	0	0	0
M_Rufo_16S_V34_351SI	M_rufocanus	Male	18	Sub-Adult	Small_Intestine	Urban	Shunkodai_koen	0	0	0	0	0	0	0	0	0	0	0	0	0	0	0	0	0	0	0	0	0	0	0	0	0	0	0	0	0	0	0	0	0	0	0	0	0	0	0	0	0	0
M_Rufo_16S_V34_35LI	M_rufocanus	Female	56	Adult	Colon	Urban	Kaguraoka_koen	0	0	0	0	0	0	0	0	0	0	0	0	0	0	0	0	0	0	0	0	0	0	0	0	0	0	0	0	0	0	0	0	0	0	0	0	0	0	0	0	0	0
M_Rufo_16S_V34_35SI	M_rufocanus	Female	56	Adult	Small_Intestine	Urban	Kaguraoka_koen	0	0	0	0	0	0	0	0	0	0	0	0	0	0	0	0	0	0	0	0	0	0	0	0	0	0	0	0	0	0	0	0	0	0	0	0	0	0	0	0	0	0
M_Rufo_16S_V34_377CE	M_rufocanus	Female	28	Sub-Adult	Cecum	Natural	Chitoseyama	0	0	0	0	0	0	0	0	0	0	0	0	0	0	0	0	0	0	0	0	0	0	0	0	0	0	0	0	0	0	0	0	0	0	0	0	0	0	0	0	0	0
M_Rufo_16S_V34_377FE	M_rufocanus	Female	28	Sub-Adult	Rectum	Natural	Chitoseyama	0	0	0	0	0	0	0	0	0	0	0	0	0	0	0	0	0	0	0	0	0	0	0	0	0	0	0	0	0	0	0	0	0	0	0	0	0	0	0	0	0	0
M_Rufo_16S_V34_377LI	M_rufocanus	Female	28	Sub-Adult	Colon	Natural	Chitoseyama	0	0	0	0	0	0	0	0	0	0	0	0	0	0	0	0	0	0	0	0	0	0	0	0	0	0	0	0	0	0	0	0	0	0	0	0	0	0	0	0	0	0
M_Rufo_16S_V34_377SI	M_rufocanus	Female	28	Sub-Adult	Small_Intestine	Natural	Chitoseyama	0	0	0	0	0	0	0	0	0	0	0	0	0	0	0	0	0	0	0	0	0	0	0	0	0	0	0	0	0	0	0	0	0	0	0	0	0	0	0	0	0	0
M_Rufo_16S_V34_378LI	M_rufocanus	Female	33	Adult	Colon	Natural	Chitoseyama	0	0	0	0	0	0	0	0	0	0	0	0	0	0	0	0	0	0	0	0	0	0	0	0	0	0	0	0	0	0	0	0	0	0	0	0	0	0	0	0	0	0
M_Rufo_16S_V34_378SI	M_rufocanus	Female	33	Adult	Small_Intestine	Natural	Chitoseyama	0	0	0	0	0	0	0	0	0	0	0	0	0	0	0	0	6	5	0	5	0	0	5	0	0	0	11	0	0	0	70	4	0	0	0	0	0	0	0	0	0	0
M_Rufo_16S_V34_379CE	M_rufocanus	Female	26	Sub-Adult	Cecum	Natural	Chitoseyama	0	0	0	0	0	0	0	0	0	0	0	0	0	0	0	0	0	0	0	0	0	0	0	0	0	0	0	0	0	0	0	0	0	0	0	0	0	0	0	0	0	0
M_Rufo_16S_V34_379FE	M_rufocanus	Female	26	Sub-Adult	Rectum	Natural	Chitoseyama	0	0	0	0	0	0	0	0	0	0	0	0	0	0	0	0	0	0	0	0	0	0	0	0	0	0	0	0	0	0	0	0	0	0	0	0	0	0	0	0	0	0
M_Rufo_16S_V34_379LI	M_rufocanus	Female	26	Sub-Adult	Colon	Natural	Chitoseyama	0	0	0	0	0	0	0	0	0	0	0	0	0	0	0	0	0	0	0	0	0	0	0	0	0	0	0	0	0	0	0	0	0	0	0	0	0	0	0	0	0	0
M_Rufo_16S_V34_379SI	M_rufocanus	Female	26	Sub-Adult	Small_Intestine	Natural	Chitoseyama	0	0	0	0	0	0	0	0	0	0	0	0	0	0	0	0	0	0	0	0	0	0	0	0	0	0	0	0	2	0	0	0	0	0	0	0	0	0	0	0	0	0
M_Rufo_16S_V34_380FE	M_rufocanus	Female	24	Sub-Adult	Rectum	Natural	Chitoseyama	0	0	0	0	0	0	0	0	0	0	0	0	0	0	0	0	0	0	0	0	0	0	0	0	0	0	0	0	0	0	0	0	0	0	0	0	0	0	0	0	0	0
M_Rufo_16S_V34_380LI	M_rufocanus	Female	24	Sub-Adult	Colon	Natural	Chitoseyama	0	0	0	0	0	0	0	0	0	0	0	0	0	0	0	0	0	0	0	0	0	0	0	0	0	0	0	0	0	0	0	0	0	0	0	0	0	0	0	0	0	0
M_Rufo_16S_V34_380SI	M_rufocanus	Female	24	Sub-Adult	Small_Intestine	Natural	Chitoseyama	0	0	0	0	0	0	0	0	0	0	0	0	0	0	0	0	0	0	0	0	0	0	0	0	0	0	0	0	0	0	0	0	0	0	0	0	0	0	0	0	0	0
M_Rufo_16S_V34_381CE	M_rufocanus	Male	22	Sub-Adult	Cecum	Natural	Chitoseyama	0	0	0	0	0	0	0	0	0	0	0	0	0	0	0	0	0	0	0	0	0	0	0	0	0	0	0	0	0	0	0	0	0	0	0	0	0	0	0	0	0	0
M_Rufo_16S_V34_381FE	M_rufocanus	Male	22	Sub-Adult	Rectum	Natural	Chitoseyama	0	0	0	0	0	0	0	0	0	0	0	0	0	0	0	0	0	0	0	0	0	0	0	0	0	0	0	0	0	0	0	0	0	0	0	0	0	0	0	0	0	0
M_Rufo_16S_V34_381LI	M_rufocanus	Male	22	Sub-Adult	Colon	Natural	Chitoseyama	0	0	0	0	0	0	0	0	0	0	0	0	0	0	0	0	0	0	0	0	0	0	0	0	0	0	0	0	0	0	0	0	0	0	0	0	0	0	0	0	0	0
M_Rufo_16S_V34_381SI	M_rufocanus	Male	22	Sub-Adult	Small_Intestine	Natural	Chitoseyama	0	0	0	0	0	0	0	0	0	0	0	0	0	0	0	0	0	0	0	0	0	0	0	0	0	0	0	0	0	0	7	0	0	0	0	0	0	0	0	0	0	0
M_Rufo_16S_V34_382LI	M_rufocanus	Female	22	Sub-Adult	Colon	Natural	Chitoseyama	0	0	0	0	0	0	0	0	0	0	0	0	0	0	0	0	0	0	0	0	0	0	0	0	0	0	0	0	0	0	0	0	0	0	0	0	0	0	0	0	0	0
M_Rufo_16S_V34_382SI	M_rufocanus	Female	22	Sub-Adult	Small_Intestine	Natural	Chitoseyama	0	0	0	0	0	0	0	0	0	0	0	0	0	0	0	0	0	0	0	0	0	0	0	0	0	0	0	0	0	0	0	0	0	0	0	0	0	0	0	0	0	0
M_Rufo_16S_V34_411LI	M_rufocanus	Male	27	Sub-Adult	Colon	Natural	Chitoseyama	0	0	0	0	0	0	0	0	0	0	0	0	0	0	0	0	0	0	0	0	0	0	0	0	0	0	0	0	0	0	0	0	0	0	0	0	0	0	0	0	0	0
M_Rufo_16S_V34_411SI	M_rufocanus	Male	27	Sub-Adult	Small_Intestine	Natural	Chitoseyama	0	0	0	0	0	0	0	0	0	0	0	0	0	0	0	0	35	0	0	0	0	0	0	0	0	0	0	0	0	0	0	0	0	0	0	0	0	0	0	0	0	0
M_Rufo_16S_V34_412SI	M_rufocanus	Male	25	Sub-Adult	Small_Intestine	Natural	Chitoseyama	0	3	0	0	0	0	0	0	0	0	0	0	0	0	0	0	15	0	0	0	0	0	0	0	0	0	0	0	0	0	132	15	0	0	0	0	0	0	2	0	0	0
M_Rufo_16S_V34_413LI	M_rufocanus	Male	26	Sub-Adult	Colon	Natural	Chitoseyama	0	0	0	0	0	0	0	0	0	0	0	0	0	0	0	0	0	0	0	0	0	0	0	0	0	0	0	0	0	0	0	0	0	0	0	0	0	0	0	0	0	0
M_Rufo_16S_V34_413SI	M_rufocanus	Male	26	Sub-Adult	Small_Intestine	Natural	Chitoseyama	0	0	0	0	0	0	0	0	0	0	0	0	0	0	0	0	0	0	0	2	0	0	0	0	0	0	0	0	0	0	15	0	0	0	0	0	0	0	0	0	0	0
M_Rufo_16S_V34_414LI	M_rufocanus	Male	20	Sub-Adult	Colon	Natural	Chitoseyama	0	0	0	0	0	0	0	0	0	0	0	0	0	0	0	0	0	0	0	0	0	0	0	0	0	0	0	0	0	0	0	0	0	0	0	0	0	0	0	0	0	0
M_Rufo_16S_V34_414SI	M_rufocanus	Male	20	Sub-Adult	Small_Intestine	Natural	Chitoseyama	0	0	0	0	0	0	0	0	0	0	0	0	0	0	4	0	0	0	0	0	0	0	0	0	0	0	0	0	0	0	0	0	0	0	0	0	0	0	0	0	0	0
M_Rufo_16S_V34_415LI	M_rufocanus	Female	20	Sub-Adult	Colon	Natural	Chitoseyama	0	0	0	0	0	0	0	0	0	0	0	0	0	0	0	0	0	0	0	0	0	0	0	0	0	0	0	0	0	0	0	0	0	0	0	0	0	0	0	0	0	0
M_Rufo_16S_V34_415SI	M_rufocanus	Female	20	Sub-Adult	Small_Intestine	Natural	Chitoseyama	0	0	0	0	0	0	0	0	0	0	0	0	0	0	0	0	0	0	0	0	0	0	0	0	0	0	0	0	0	0	0	0	0	0	0	0	0	0	0	0	0	0
M_Rufo_16S_V34_416SI	M_rufocanus	Male	22	Sub-Adult	Small_Intestine	Natural	Chitoseyama	0	0	0	0	0	0	0	0	0	0	0	0	0	0	0	0	0	0	0	0	0	0	0	0	0	0	0	0	0	0	0	0	0	0	0	0	0	0	0	0	0	0
M_Rufo_16S_V34_417LI	M_rufocanus	Female	25	Sub-Adult	Colon	Natural	Chitoseyama	0	0	0	0	0	0	0	0	0	0	0	0	0	0	0	0	0	0	0	0	0	0	0	0	0	0	0	0	0	0	0	0	0	0	0	0	0	0	0	0	0	0
M_Rufo_16S_V34_417SI	M_rufocanus	Female	25	Sub-Adult	Small_Intestine	Natural	Chitoseyama	0	0	0	0	0	0	0	0	0	0	0	0	0	0	0	0	0	0	0	0	0	0	0	0	0	0	0	0	0	0	0	19	0	0	0	0	0	0	0	0	0	0
M_Rufo_16S_V34_418LI	M_rufocanus	Male	24	Sub-Adult	Colon	Natural	Chitoseyama	0	0	0	0	0	0	0	0	0	0	0	0	0	0	0	0	0	0	0	0	0	0	0	0	0	0	0	0	0	0	0	0	0	0	0	0	0	0	0	0	0	0
M_Rufo_16S_V34_418SI	M_rufocanus	Male	24	Sub-Adult	Small_Intestine	Natural	Chitoseyama	0	0	0	0	0	0	0	0	0	0	0	0	0	0	0	0	0	0	0	0	0	0	0	0	0	0	0	0	0	0	110	0	0	0	0	0	0	0	0	0	0	0
M_Rufo_16S_V34_419LI	M_rufocanus	Male	39	Adult	Colon	Natural	Chitoseyama	0	0	0	0	0	0	0	0	0	0	0	0	0	0	0	0	0	0	0	0	0	0	0	0	0	0	0	0	0	0	0	0	0	0	0	0	0	0	0	0	0	0
M_Rufo_16S_V34_419SI	M_rufocanus	Male	39	Adult	Small_Intestine	Natural	Chitoseyama	0	0	0	0	0	0	0	0	0	0	0	0	0	0	0	0	0	0	0	0	0	0	0	0	0	0	0	0	0	0	0	0	0	0	0	0	0	0	0	0	0	0
M_Rufo_16S_V34_420LI	M_rufocanus	Female	14	Sub-Adult	Colon	Natural	Chitoseyama	0	0	0	0	0	0	0	0	0	0	0	0	0	0	0	0	0	0	0	0	0	0	0	0	0	0	0	0	0	0	0	0	0	0	0	0	0	0	0	0	0	0
M_Rufo_16S_V34_420SI	M_rufocanus	Female	14	Sub-Adult	Small_Intestine	Natural	Chitoseyama	0	0	0	0	0	0	0	0	0	0	0	0	0	0	0	0	0	0	0	0	0	0	0	0	0	0	0	0	0	0	0	0	0	0	0	0	0	0	0	0	0	0
M_Rufo_16S_V34_433FE	M_rufocanus	Female	40	Adult	Rectum	Natural	West_Harushinai	0	0	0	0	0	0	0	0	0	0	0	0	0	0	0	0	0	0	0	0	0	0	0	0	0	0	0	0	0	0	0	0	0	0	0	0	0	0	0	0	0	0
M_Rufo_16S_V34_433LI	M_rufocanus	Female	40	Adult	Colon	Natural	West_Harushinai	0	0	0	0	0	0	0	0	0	0	0	0	0	0	0	0	0	0	0	0	0	0	0	0	0	0	0	0	0	0	0	0	0	0	0	0	0	0	0	0	0	0
M_Rufo_16S_V34_433SI	M_rufocanus	Female	40	Adult	Small_Intestine	Natural	West_Harushinai	0	0	0	0	0	0	0	0	0	0	0	0	0	0	5	0	0	0	0	0	0	0	0	0	0	0	0	0	0	0	0	0	0	0	0	0	0	0	0	0	0	0
M_Rufo_16S_V34_434CE	M_rufocanus	Female	37	Adult	Cecum	Natural	West_Harushinai	0	0	0	0	0	0	0	0	0	0	0	0	0	0	0	0	0	0	0	0	0	0	0	0	0	0	0	0	0	0	0	0	0	0	0	0	0	0	0	0	0	0
M_Rufo_16S_V34_434FE	M_rufocanus	Female	37	Adult	Rectum	Natural	West_Harushinai	0	0	0	0	0	0	0	0	0	0	0	0	0	0	0	0	0	0	0	0	0	0	0	0	0	0	0	0	0	0	0	0	0	0	0	0	0	0	0	0	0	0
M_Rufo_16S_V34_434LI	M_rufocanus	Female	37	Adult	Colon	Natural	West_Harushinai	0	0	0	0	0	0	0	0	0	0	0	0	0	0	0	0	0	0	0	0	0	0	0	0	0	0	0	0	0	0	0	0	0	0	0	0	0	0	0	0	0	0
M_Rufo_16S_V34_434SI	M_rufocanus	Female	37	Adult	Small_Intestine	Natural	West_Harushinai	0	0	0	0	0	0	0	0	0	0	0	0	0	0	0	0	0	0	0	0	0	0	0	0	0	0	0	0	0	0	0	0	0	0	0	0	0	0	0	0	0	0
M_Rufo_16S_V34_435CE	M_rufocanus	Female	32	Adult	Cecum	Natural	West_Harushinai	0	0	0	0	0	0	0	0	0	0	0	0	0	0	0	0	0	0	0	0	0	0	0	0	0	0	0	0	0	0	0	0	0	0	0	0	0	0	0	0	0	0
M_Rufo_16S_V34_435FE	M_rufocanus	Female	32	Adult	Rectum	Natural	West_Harushinai	0	0	0	0	0	0	0	0	0	0	0	0	0	0	0	0	0	0	0	0	0	0	0	0	0	0	0	0	0	0	0	0	0	0	0	0	0	0	0	0	0	0
M_Rufo_16S_V34_435LI	M_rufocanus	Female	32	Adult	Colon	Natural	West_Harushinai	0	0	0	0	0	0	0	0	0	0	0	0	0	0	0	0	0	0	0	0	0	0	0	0	0	0	0	0	0	0	0	0	0	0	0	0	0	0	0	0	0	0
M_Rufo_16S_V34_435SI	M_rufocanus	Female	32	Adult	Small_Intestine	Natural	West_Harushinai	0	0	0	0	0	0	0	0	0	0	0	0	0	0	0	0	0	0	0	0	0	0	0	0	0	0	0	0	0	0	0	0	0	0	0	0	0	0	0	0	0	0
M_Rufo_16S_V34_436CE	M_rufocanus	Male	24	Sub-Adult	Cecum	Natural	West_Harushinai	0	0	0	0	0	0	0	0	0	0	0	0	0	0	0	0	0	0	0	0	0	0	0	0	0	0	0	0	0	0	0	0	0	0	0	0	0	0	0	0	0	0
M_Rufo_16S_V34_436FE	M_rufocanus	Male	24	Sub-Adult	Rectum	Natural	West_Harushinai	0	0	0	0	0	0	0	0	0	0	0	0	0	0	0	0	0	0	0	0	0	0	0	0	0	0	0	0	0	0	0	0	0	0	0	0	0	0	0	0	0	0
M_Rufo_16S_V34_436LI	M_rufocanus	Male	24	Sub-Adult	Colon	Natural	West_Harushinai	0	0	0	0	0	0	0	0	0	0	0	0	0	0	0	0	0	0	0	0	0	0	0	0	0	0	0	0	0	0	0	0	0	0	0	0	0	0	0	0	0	0
M_Rufo_16S_V34_436SI	M_rufocanus	Male	24	Sub-Adult	Small_Intestine	Natural	West_Harushinai	0	0	0	0	0	0	0	0	0	0	0	0	0	0	0	0	0	0	0	0	0	0	0	0	0	0	0	0	0	0	0	0	0	0	0	0	0	0	0	0	0	0
M_Rufo_16S_V34_437CE	M_rufocanus	Male	21	Sub-Adult	Cecum	Natural	West_Harushinai	0	0	0	0	0	0	0	0	0	0	0	0	0	0	0	0	0	0	0	0	0	0	0	0	0	0	0	0	0	0	0	0	0	0	0	0	0	0	0	0	0	0
M_Rufo_16S_V34_437FE	M_rufocanus	Male	21	Sub-Adult	Rectum	Natural	West_Harushinai	0	0	0	0	0	0	0	0	0	0	0	0	0	0	0	0	0	0	0	0	0	0	0	0	0	0	0	0	0	0	0	0	0	0	0	0	0	0	0	0	0	0
M_Rufo_16S_V34_437LI	M_rufocanus	Male	21	Sub-Adult	Colon	Natural	West_Harushinai	0	0	0	0	0	0	0	0	0	0	0	0	0	0	0	0	0	0	0	0	0	0	0	0	0	0	0	0	0	0	0	0	0	0	0	0	0	0	0	0	0	0
M_Rufo_16S_V34_437SI	M_rufocanus	Male	21	Sub-Adult	Small_Intestine	Natural	West_Harushinai	0	0	0	0	0	0	0	0	0	0	0	0	0	0	0	0	0	0	0	0	0	0	0	0	0	0	0	0	0	0	2	0	0	0	0	0	0	0	0	0	0	0
M_Rufo_16S_V34_438SI	M_rufocanus	Male	24	Sub-Adult	Small_Intestine	Natural	West_Harushinai	0	0	0	0	0	0	0	0	0	0	0	0	0	0	0	0	0	0	0	0	0	0	0	0	0	0	0	0	0	0	0	0	0	0	0	0	0	0	0	0	0	0
M_Rufo_16S_V34_439LI	M_rufocanus	Female	15	Sub-Adult	Colon	Natural	West_Harushinai	0	0	0	0	0	0	0	0	0	0	0	0	0	0	0	0	0	0	0	0	0	0	0	0	0	0	0	0	0	0	0	0	0	0	0	0	0	0	0	0	0	0
M_Rufo_16S_V34_439SI	M_rufocanus	Female	15	Sub-Adult	Small_Intestine	Natural	West_Harushinai	0	0	0	0	0	0	0	0	0	0	0	0	0	0	0	0	3	0	0	0	0	0	0	0	0	0	0	0	0	0	0	33	0	0	0	0	0	0	0	0	0	0
M_Rufo_16S_V34_443SI	M_rufocanus	Female	18	Sub-Adult	Small_Intestine	Natural	West_Harushinai	0	0	0	0	0	0	0	0	0	0	0	0	0	0	0	0	0	0	0	0	0	0	0	0	0	0	0	0	0	0	0	0	0	0	0	0	0	0	0	0	0	0
M_Rufo_16S_V34_444LI	M_rufocanus	Male	26	Sub-Adult	Colon	Natural	West_Harushinai	0	0	0	0	0	0	0	0	0	0	0	0	0	0	0	0	0	0	0	0	0	0	0	0	0	0	0	0	0	0	0	0	0	0	0	0	0	0	0	0	0	0
M_Rufo_16S_V34_444SI	M_rufocanus	Male	26	Sub-Adult	Small_Intestine	Natural	West_Harushinai	0	0	0	0	0	0	0	0	0	0	0	0	0	0	0	0	0	0	0	0	0	0	0	0	0	0	0	0	0	0	0	0	0	0	0	0	0	0	0	0	0	0
M_Rufo_16S_V34_445LI	M_rufocanus	Female	20	Sub-Adult	Colon	Natural	West_Harushinai	0	0	0	0	0	0	0	0	0	0	0	0	0	0	0	0	0	0	0	0	0	0	0	0	0	0	0	0	0	0	0	0	0	0	0	0	0	0	0	0	0	0
M_Rufo_16S_V34_445SI	M_rufocanus	Female	20	Sub-Adult	Small_Intestine	Natural	West_Harushinai	0	0	0	0	0	0	0	0	0	0	0	0	0	0	0	0	0	0	0	0	0	0	0	0	0	0	0	0	0	0	0	0	0	0	0	0	0	0	0	0	0	0
M_Rufo_16S_V34_446LI	M_rufocanus	Male	11	Sub-Adult	Colon	Natural	West_Harushinai	0	0	0	0	0	0	0	0	0	0	0	0	0	0	0	0	0	0	0	0	0	0	0	0	0	0	0	0	0	0	0	0	0	0	0	0	0	0	0	0	0	0
M_Rufo_16S_V34_446SI	M_rufocanus	Male	11	Sub-Adult	Small_Intestine	Natural	West_Harushinai	0	0	0	0	0	0	0	0	0	0	0	0	0	0	0	0	0	0	0	0	0	0	0	0	0	0	0	0	0	0	0	0	0	0	0	0	0	0	0	0	0	0
M_Rufo_16S_V34_454LI	M_rufocanus	Female	41	Adult	Colon	Natural	West_Harushinai	0	0	0	0	0	0	0	0	0	0	0	0	0	0	0	0	0	0	0	0	0	0	0	0	0	0	0	0	0	0	0	0	0	0	0	0	0	0	0	0	0	0
M_Rufo_16S_V34_454SI	M_rufocanus	Female	41	Adult	Small_Intestine	Natural	West_Harushinai	0	0	0	0	0	0	0	0	0	0	0	0	0	0	0	0	0	0	0	0	0	0	0	0	0	0	0	0	0	0	0	0	0	0	0	0	0	0	0	0	0	0
M_Rufo_16S_V34_455SI	M_rufocanus	Female	33	Adult	Small_Intestine	Natural	West_Harushinai	0	0	0	0	0	0	0	0	0	0	0	0	0	0	0	0	0	0	0	0	0	0	0	0	0	0	0	0	0	0	0	0	0	0	0	0	0	0	0	0	0	0
M_Rufo_16S_V34_456LI	M_rufocanus	Female	33	Adult	Colon	Natural	West_Harushinai	0	0	0	0	0	0	0	0	0	0	0	0	0	0	0	0	0	0	0	0	0	0	0	0	0	0	0	0	0	0	0	0	0	0	0	0	0	0	0	0	0	0
M_Rufo_16S_V34_456SI	M_rufocanus	Female	33	Adult	Small_Intestine	Natural	West_Harushinai	0	0	0	0	0	0	0	0	0	0	0	0	0	0	0	0	0	0	0	0	0	0	0	0	0	0	0	0	0	0	0	0	0	0	0	0	0	0	0	0	0	0
M_Rufo_16S_V34_457LI	M_rufocanus	Male	22	Sub-Adult	Colon	Natural	West_Harushinai	0	0	0	0	0	0	0	0	0	0	0	0	0	0	0	0	0	0	0	0	0	0	0	0	0	0	0	0	0	0	0	0	0	0	0	0	0	0	0	0	0	0
M_Rufo_16S_V34_457SI	M_rufocanus	Male	22	Sub-Adult	Small_Intestine	Natural	West_Harushinai	0	0	0	0	0	0	0	0	0	0	0	0	0	0	0	0	0	0	0	0	0	0	0	0	0	0	0	0	0	0	2	0	0	0	0	0	0	0	0	0	0	0
M_Rufo_16S_V34_458LI	M_rufocanus	Male	26	Sub-Adult	Colon	Natural	West_Harushinai	0	0	0	0	0	0	0	0	0	0	0	0	0	0	0	0	0	0	0	0	0	0	0	0	0	0	0	0	0	0	0	0	0	0	0	0	0	0	0	0	0	0
M_Rufo_16S_V34_458SI	M_rufocanus	Male	26	Sub-Adult	Small_Intestine	Natural	West_Harushinai	0	0	0	0	0	0	0	0	0	0	0	0	0	0	0	0	0	0	0	0	0	0	0	0	0	0	0	0	0	0	0	0	0	0	0	0	0	0	0	0	0	0
M_Rufo_16S_V34_459LI	M_rufocanus	Female	58	Adult	Colon	Natural	West_Harushinai	0	0	0	0	0	0	0	0	0	0	0	0	0	0	0	0	0	0	0	0	0	0	0	0	0	0	0	0	0	0	0	0	0	0	0	0	0	0	0	0	0	0
M_Rufo_16S_V34_459SI	M_rufocanus	Female	58	Adult	Small_Intestine	Natural	West_Harushinai	0	0	0	0	0	0	0	0	0	0	0	0	0	0	0	0	0	0	0	0	0	0	4	0	4	0	0	0	0	0	0	0	0	0	0	0	0	0	0	0	0	0
M_Rufo_16S_V34_460LI	M_rufocanus	Female	16	Sub-Adult	Colon	Natural	West_Harushinai	0	0	0	0	0	0	0	0	0	0	0	0	0	0	0	0	0	0	0	0	0	0	0	0	0	0	0	0	0	0	3	0	0	0	0	0	0	0	0	0	0	0
M_Rufo_16S_V34_460SI	M_rufocanus	Female	16	Sub-Adult	Small_Intestine	Natural	West_Harushinai	0	0	0	0	0	0	0	0	0	0	0	0	0	0	0	0	0	0	0	0	0	0	0	0	0	0	0	0	0	0	27	0	0	0	0	0	0	0	0	0	0	0
M_Rufo_16S_V34_461LI	M_rufocanus	Male	17	Sub-Adult	Colon	Natural	West_Harushinai	0	0	0	0	0	0	0	0	0	0	0	0	0	0	0	0	0	0	0	0	0	0	0	0	0	0	0	0	0	0	0	2	0	0	0	0	0	0	0	0	0	0
M_Rufo_16S_V34_461SI	M_rufocanus	Male	17	Sub-Adult	Small_Intestine	Natural	West_Harushinai	0	0	0	0	0	0	0	0	0	0	0	0	0	0	0	0	0	0	0	0	0	0	0	0	0	0	0	0	0	0	0	0	0	0	0	0	0	0	0	0	0	0
M_Rufo_16S_V34_462LI	M_rufocanus	Female	15	Sub-Adult	Colon	Natural	West_Harushinai	0	0	0	0	0	0	0	0	0	0	0	0	0	0	0	0	0	0	0	0	0	0	0	0	0	0	0	0	0	0	0	0	0	0	0	0	0	0	0	0	0	0
M_Rufo_16S_V34_462SI	M_rufocanus	Female	15	Sub-Adult	Small_Intestine	Natural	West_Harushinai	0	0	0	0	0	0	0	0	0	0	0	0	0	0	0	0	12	0	0	0	0	0	0	0	0	0	0	0	0	3	0	0	0	0	0	0	0	0	0	0	0	0
M_Rufo_16S_V34_82CE	M_rufocanus	Male	30	Adult	Cecum	Natural	Shirakkeyama	0	0	0	0	0	0	0	0	0	0	0	0	0	0	0	0	0	0	0	0	0	0	0	0	0	0	0	0	0	0	0	0	0	0	0	0	0	0	0	0	0	0
M_Rufo_16S_V34_82FE	M_rufocanus	Male	30	Adult	Rectum	Natural	Shirakkeyama	0	0	0	0	0	0	0	0	0	0	0	0	0	0	0	0	0	0	0	0	0	0	0	0	0	0	0	0	0	0	0	0	0	0	0	0	0	0	0	0	0	0
M_Rufo_16S_V34_82LI	M_rufocanus	Male	30	Adult	Colon	Natural	Shirakkeyama	0	0	0	0	0	0	0	0	0	0	0	0	0	0	0	0	0	0	0	0	0	0	0	0	0	0	0	0	0	0	0	0	0	0	0	0	0	0	0	0	0	0
M_Rufo_16S_V34_82SI	M_rufocanus	Male	30	Adult	Small_Intestine	Natural	Shirakkeyama	0	0	0	0	0	0	0	0	0	0	0	0	0	0	0	0	0	0	0	0	0	0	0	0	0	0	0	0	0	0	0	0	0	0	0	0	0	0	0	0	0	0
M_Rufo_16S_V34_8LI	M_rufocanus	Female	17	Sub-Adult	Colon	Urban	Kaguraoka_koen	0	0	0	0	0	0	0	0	0	0	0	0	0	0	0	0	0	0	0	0	0	0	0	0	0	0	0	0	0	0	0	0	0	0	0	0	0	0	0	0	0	0
M_Rufo_16S_V34_8SI	M_rufocanus	Female	17	Sub-Adult	Small_Intestine	Urban	Kaguraoka_koen	0	0	0	0	0	0	0	0	0	0	0	0	0	0	0	0	0	0	0	0	0	0	0	0	0	0	0	0	0	0	0	0	0	0	0	0	0	0	0	0	0	0
M_Rufo_16S_V34_9SI	M_rufocanus	Male	15	Sub-Adult	Small_Intestine	Urban	Kaguraoka_koen	0	0	0	0	0	0	0	0	0	0	0	0	0	0	0	0	0	0	0	0	0	0	0	0	0	0	0	0	0	0	0	0	0	0	0	0	0	0	0	0	0	0
[truncated: 371 more columns]

## Sheet: Relative Abundance
Sample_ID	Species	Sex	Weight	Age_Maturity	Gut_Region	Habitat_Type	Site	Bacteria|Acidobacteriota|AT-s3-28|AT-s3-28|AT-s3-28|AT-s3-28	Bacteria|Acidobacteriota|Acidobacteriae|Acidobacteriales|uncultured|uncultured	Bacteria|Acidobacteriota|Acidobacteriae|Solibacterales|Solibacteraceae|CandidatusSolibacter	Bacteria|Acidobacteriota|Acidobacteriae|Subgroup2|Subgroup2|Subgroup2	Bacteria|Acidobacteriota|Blastocatellia|Pyrinomonadales|Pyrinomonadaceae|RB41	Bacteria|Acidobacteriota|Vicinamibacteria|Vicinamibacterales|uncultured|uncultured	Bacteria|Actinobacteriota|Acidimicrobiia|IMCC26256|IMCC26256|IMCC26256	Bacteria|Actinobacteriota|Acidimicrobiia|Microtrichales	Bacteria|Actinobacteriota|Acidimicrobiia|Microtrichales|Ilumatobacteraceae|CL500-29marinegroup	Bacteria|Actinobacteriota|Acidimicrobiia|Microtrichales|Ilumatobacteraceae|Ilumatobacter	Bacteria|Actinobacteriota|Acidimicrobiia|Microtrichales|uncultured|uncultured	Bacteria|Actinobacteriota|Acidimicrobiia|uncultured|uncultured|uncultured	Bacteria|Actinobacteriota|Actinobacteria	Bacteria|Actinobacteriota|Actinobacteria|Actinomycetales|Actinomycetaceae|Actinomyces	Bacteria|Actinobacteriota|Actinobacteria|Actinomycetales|Actinomycetaceae|uncultured	Bacteria|Actinobacteriota|Actinobacteria|Bifidobacteriales|Bifidobacteriaceae|Bifidobacterium	Bacteria|Actinobacteriota|Actinobacteria|Corynebacteriales|Corynebacteriaceae|Corynebacterium	Bacteria|Actinobacteriota|Actinobacteria|Corynebacteriales|Mycobacteriaceae|Mycobacterium	Bacteria|Actinobacteriota|Actinobacteria|Corynebacteriales|Nocardiaceae|Nocardia	Bacteria|Actinobacteriota|Actinobacteria|Corynebacteriales|Nocardiaceae|Rhodococcus	Bacteria|Actinobacteriota|Actinobacteria|Corynebacteriales|Nocardiaceae|Williamsia	Bacteria|Actinobacteriota|Actinobacteria|Frankiales|Acidothermaceae|Acidothermus	Bacteria|Actinobacteriota|Actinobacteria|Frankiales|Nakamurellaceae|Nakamurella	Bacteria|Actinobacteriota|Actinobacteria|Frankiales|Sporichthyaceae	Bacteria|Actinobacteriota|Actinobacteria|Micrococcales|Cellulomonadaceae|Cellulomonas	Bacteria|Actinobacteriota|Actinobacteria|Micrococcales|Dermacoccaceae	Bacteria|Actinobacteriota|Actinobacteria|Micrococcales|Microbacteriaceae	Bacteria|Actinobacteriota|Actinobacteria|Micrococcales|Microbacteriaceae|Microbacterium	Bacteria|Actinobacteriota|Actinobacteria|Micrococcales|Micrococcaceae	Bacteria|Actinobacteriota|Actinobacteria|Micrococcales|Micrococcaceae|Arthrobacter	Bacteria|Actinobacteriota|Actinobacteria|Micrococcales|Micrococcaceae|Glutamicibacter	Bacteria|Actinobacteriota|Actinobacteria|Micrococcales|Micrococcaceae|Rothia	Bacteria|Actinobacteriota|Actinobacteria|Micrococcales|Sanguibacteraceae|Sanguibacter	Bacteria|Actinobacteriota|Actinobacteria|Micromonosporales|Micromonosporaceae	Bacteria|Actinobacteriota|Actinobacteria|Micromonosporales|Micromonosporaceae|Dactylosporangium	Bacteria|Actinobacteriota|Actinobacteria|PeM15|PeM15|PeM15	Bacteria|Actinobacteriota|Actinobacteria|Propionibacteriales|Nocardioidaceae|Aeromicrobium	Bacteria|Actinobacteriota|Actinobacteria|Propionibacteriales|Nocardioidaceae|Nocardioides	Bacteria|Actinobacteriota|Actinobacteria|Pseudonocardiales|Pseudonocardiaceae|Pseudonocardia	Bacteria|Actinobacteriota|Actinobacteria|Streptomycetales|Streptomycetaceae	Bacteria|Actinobacteriota|Actinobacteria|Streptomycetales|Streptomycetaceae|Streptomyces	Bacteria|Actinobacteriota|Actinobacteria|uncultured|uncultured|uncultured
A_Spec_16S_V34_116CE	A_speciosus	Female	31	Adult	Cecum	Natural	Shirakkeyama	0	0	0	0	0	0	0	0	0	0	0	0	0	0	0	0	0	0	0	0	0	0	0	0	0	0	0	0	0	0	0	0	0	0	0	0	0	0	0	0	0	0
A_Spec_16S_V34_116FE	A_speciosus	Female	31	Adult	Rectum	Natural	Shirakkeyama	0	0	0	0	0	0	0	0	0	0	0	0	0	0	0	0	0.000201217	0	0	0	0	0	0	0	0	0	0	0	0	0	0	0	0	0	0	0	0	0	0	0	0	0
A_Spec_16S_V34_116LI	A_speciosus	Female	31	Adult	Colon	Natural	Shirakkeyama	0	0	0	0	0	0	0	0	0	0	0	0	0	0	0	0	0.000207386	0	0	0	0	0	0	0	0	0	0	0	0	0	0	0	0	0	0	0	0	0	0	0	0	0
A_Spec_16S_V34_116SI	A_speciosus	Female	31	Adult	Small_Intestine	Natural	Shirakkeyama	0	0	0	0	0	0	0	0	0	0	0	0	0	0	0	0	0	0	0	0	0	0	0	0	0	0	0	0	0	0	0	0	0	0	0	0	0	0	0	0	0	0
A_Spec_16S_V34_117CE	A_speciosus	Female	48	Adult	Cecum	Natural	Shirakkeyama	0	0	0	0	0	0	0	0	0	0	0	0	0	0	0	0	0	0	0	0	0	0	0	0	0	0	0	0	0	0	0	0	0	0	0	0	0	0	0	0	0	0
A_Spec_16S_V34_117FE	A_speciosus	Female	48	Adult	Rectum	Natural	Shirakkeyama	0	0	0	0	0	0	0	0	0	0	0	0	0	0	0	0	0	0	0	0	0	0	0	0	0	0	0	0	0	0	0	0	0	0	0	0	0	0	0	0	0	0
A_Spec_16S_V34_117LI	A_speciosus	Female	48	Adult	Colon	Natural	Shirakkeyama	0	0	0	0	0	0	0	0	0	0	0	0	0	0	0	0	0.000279667	0	0	0	0	0	0	0	0	0	0	0	0	0	0	0	0	0	0	0	0	0	0	0	0	0
A_Spec_16S_V34_117SI	A_speciosus	Female	48	Adult	Small_Intestine	Natural	Shirakkeyama	0	0	0	0	0	0	0	0	0	0	0	0	0	0	0	0	0.00153123	0	0	0	0	0	0	0	0	4.31332e-05	0	0	0	0	0.0001294	0	0	0	0	0	0	0	0	0	0	0
A_Spec_16S_V34_118CE	A_speciosus	Male	39	Adult	Cecum	Natural	Shirakkeyama	0	0	0	0	0	0	0	0	0	0	0	0	0	0	0	0	0	0	0	0	0	0	0	0	0	0	0	0	0	0	0	0	0	0	0	0	0	0	0	0	0	0
A_Spec_16S_V34_118FE	A_speciosus	Male	39	Adult	Rectum	Natural	Shirakkeyama	0	0	0	0	0	0	0	0	0	0	0	0	0	0	0	0	0	0	0	0	0	0	0	0	0	0	0	0	0	0	0	0	0	0	0	0	0	0	0	0	0	0
A_Spec_16S_V34_118LI	A_speciosus	Male	39	Adult	Colon	Natural	Shirakkeyama	0	0	0	0	0	0	0	0	0	0	0	0	0	0	0	0	0	0	0	0	0	0	0	0	0	0	0	0	0	0	0	0	0	0	0	0	0	0	0	0	0	0
A_Spec_16S_V34_118SI	A_speciosus	Male	39	Adult	Small_Intestine	Natural	Shirakkeyama	0	0	0	0	0	0	0	0	0	0	3.69331e-05	0	0	0	0	0	0	0	0	0	0	0	0	0	0	0	0	0	0	0	0	0	0	0	0	0	0	0	0	0	0	0
A_Spec_16S_V34_119CE	A_speciosus	Male	53	Adult	Cecum	Natural	Shirakkeyama	0	0	0	0	0	0	0	0	0	0	0	0	0	0	0	0	0	0	0	0	0	0	0	0	0	0	0	0	0	0	0	0	0	0	0	0	0	0	0	0	0	0
A_Spec_16S_V34_119FE	A_speciosus	Male	53	Adult	Rectum	Natural	Shirakkeyama	0	0	0	0	0	0	0	0	0	0	0	0	0	0	0	0	0	0	0	0	0	0	0	0	0	0	0	0	0	0	0	0	0	0	0	0	0	0	0	0	0	0
A_Spec_16S_V34_119LI	A_speciosus	Male	53	Adult	Colon	Natural	Shirakkeyama	0	0	0	0	0	0	0	0	0	0	0	0	0	0	0	0	0	0	0	0	0	0	0	0	0	0	0	0	0	0	0	0	0	0	0	0	0	0	0	0	0	0
A_Spec_16S_V34_119SI	A_speciosus	Male	53	Adult	Small_Intestine	Natural	Shirakkeyama	0	0	0	0	0	0	0	0	0	0	0	0	0	0	0	0	0.000171226	0	0	0	0	0	0	0	0	0	0	0	0	0	0	0	0	0	0	0	0	0	0	0	0	0
A_Spec_16S_V34_11LI	A_speciosus	Female	28	Sub-Adult	Colon	Urban	Kaguraoka_koen	0	0	0	0	0	0	0	0	0	0	0	0	0	0	0	6.15903e-05	0	0	0	0	0	0	0	0	0	0	0	0	0	0	0	0	0	0	0	0	0	0	0	0	0	0
A_Spec_16S_V34_11SI	A_speciosus	Female	28	Sub-Adult	Small_Intestine	Urban	Kaguraoka_koen	0	0	0	0	0	0	0	0	0	0	0	0	0	0	0	0	0	0	0	0	0	0	0	0	0	0	0	0	0	0	0	0	0	0	0	0	0	0	0	0	0	0
A_Spec_16S_V34_120LI	A_speciosus	Female	42	Adult	Colon	Natural	Shirakkeyama	0	0	0	0	0	0	0	0	0	0	0	0	0	0	0	0	0	0	0	0	0	0	0	0	0	0	0	0	0	0	0	0	0	0	4.46708e-05	0	0	0	0	6.70062e-05	0	0
A_Spec_16S_V34_120SI	A_speciosus	Female	42	Adult	Small_Intestine	Natural	Shirakkeyama	0	0	0	0	0	0	0	0	0	0	0	0	0	0	0	0	0	0	0	0	0	0	0	0	0	0	0	0	0	0	0	0	0	0	0	0	0	0	0	0	0	0
A_Spec_16S_V34_121LI	A_speciosus	Female	48	Adult	Colon	Natural	Shirakkeyama	0	0	0	0	0	0	0	0	0	0	0	0	0	0	0	0	0.00033294	0	0	0	0	0	0	0	0	0	0	0	0	0	0	0	0	0	0	0	0	0	0	0	0	0
A_Spec_16S_V34_121SI	A_speciosus	Female	48	Adult	Small_Intestine	Natural	Shirakkeyama	0	0	0	0	0	0	0	0	0	0	0	0	0	0	0	0	0.00109284	0	0	0	0	0	0	0	0	0	0	0	0	0	0	0	0	0	0	0	0	0	0	0	0	0
A_Spec_16S_V34_123LI	A_speciosus	Female	23	Sub-Adult	Colon	Natural	Shirakkeyama	0	0	0	0	0	0	0	0	0	0	0	0	0	0	0	0	0	0	0	0	0	0	0	0	0	0	0	0	0	0	0	0	0	0	0	0	0	0	0	0	0	0
A_Spec_16S_V34_123SI	A_speciosus	Female	23	Sub-Adult	Small_Intestine	Natural	Shirakkeyama	0	0	0	0	0	0	0	0	0	0	0	0	0	0	0	0	5.57984e-05	0	0	0	0	0	0	0	0	0	0	0	0	0	0	0	0	0	0	0	0	0	0	0	0	0
A_Spec_16S_V34_124LI	A_speciosus	Female	27	Sub-Adult	Colon	Natural	Shirakkeyama	0	0	0	0	0	0	0	0	0	0	0	0	0	0	0	0	0	0	0	0	0	0	0	0	0	0	0	0	0	0	0	0	0	0	0	0	0	0	0	0	0	0
A_Spec_16S_V34_124SI	A_speciosus	Female	27	Sub-Adult	Small_Intestine	Natural	Shirakkeyama	0	0	0	0	0	0	0	0	0	0	0	0	0	0	0	0	0	0	0	0	0	0	0	0	0	0	0	0	0	0	0	0	0	0	0	0	0	0	0	0	0	0
A_Spec_16S_V34_12LI	A_speciosus	Male	43	Adult	Colon	Urban	Kaguraoka_koen	0	0	0	0	0	0	0	0	0	0	0	0	0	0	0	0	0	0	0	0	0	0	0	0	0	0	0	0	0	0	0	0	0	8.37072e-05	0	0	0	0	0	0	0	0
A_Spec_16S_V34_12SI	A_speciosus	Male	43	Adult	Small_Intestine	Urban	Kaguraoka_koen	0	0	0	0	0	0	0	0	0	0	0	0	0	0	0	8.67265e-05	0	0	0	0	0	0	0	0	0	0	0	0	0	0	0	0.000151771	0	0	0	0	0	0	0	0	0	0
A_Spec_16S_V34_143CE	A_speciosus	Female	41	Adult	Cecum	Urban	Maruyamak_oen	0	0	0	0	0	0	0	0	0	0	0	0	0	0	0	0	0	0	0	0	0	0	0	0	0	0	0	0	0	0	0	0	0	0	0	0	0	0	0	0	0	0
A_Spec_16S_V34_143FE	A_speciosus	Female	41	Adult	Rectum	Urban	Maruyama_koen	0	0	0	0	0	0	0	0	0	0	0	0	0	0	0	0	0	0	0	0	0	0	0	0	0	0	0	0	0	0	0	0	0	0	0	0	0	0	0	0	0	0
A_Spec_16S_V34_143LI	A_speciosus	Female	41	Adult	Colon	Urban	Maruyama_koen	0	0	0	0	0	0	0	0	0	0	0	0	0	0	0	0	0	0	0	0	0	0	0	0	0	0	0	0	0	0	0	0	0	0	0	0	0	0	0	0	0	0
A_Spec_16S_V34_143SI	A_speciosus	Female	41	Adult	Small_Intestine	Urban	Maruyama_koen	0	0	0	0	0	0.000142742	0	0	0	0	0	0	0	0	0	0	0	0	0	0	0	0.000166532	0	0	0	0	0	0	0	0	0	0	0	0	0	0	0	0	0	0	0	0
A_Spec_16S_V34_150CE	A_speciosus	Male	27	Sub-Adult	Cecum	Urban	Maruyamak_oen	0	0	0	0	0	0	0	0	0	0	0	0	0	0	0	0	0	0	0	0	0	0	0	0	0	0	0	0	0	0	0	0	0	0	0	0	0	0	0	0	0	0
A_Spec_16S_V34_150FE	A_speciosus	Male	27	Sub-Adult	Rectum	Urban	Maruyama_koen	0	0	0	0	0	0	0	0	0	0	0	0	0	0	0	0	0	0	0	0	0	0	0	0	0	0	0	0	0	0	0	0	0	0	0	0	0	0	0	0	0	0
A_Spec_16S_V34_150LI	A_speciosus	Male	27	Sub-Adult	Colon	Urban	Maruyama_koen	0	0	0	0	0	0	0	0	0	0	0	0	0	0	0	0	0	0	0	0	0	0	0	0	0	0	0	0	0	0	9.77637e-05	0	0	0	0	0	0	0	0	0	0	0
A_Spec_16S_V34_150SI	A_speciosus	Male	27	Sub-Adult	Small_Intestine	Urban	Maruyama_koen	0	0	0	0	0	0	0	0	0	0	0	0	0	0	0	0	0	0	0	0	0	0	0	0	0	0	0	0	0	0	0.000109543	0	0	0	0	0	0	0	0	0	0	0
A_Spec_16S_V34_151CE	A_speciosus	Male	21	Sub-Adult	Cecum	Urban	Maruyamak_oen	0	0	0	0	0	0	0	0	0	0	0	0	0	0	0	0	0	0	0	0	0	0	0	0	0	0	0	0	0	0	0	0	0	0	0	0	0	0	0	0	0	0
A_Spec_16S_V34_151FE	A_speciosus	Male	21	Sub-Adult	Rectum	Urban	Maruyama_koen	0	0	0	0	0	0	0	0	0	0	0	0	0	0	0	0	0	0	0	0	0	0	0	0	0	0	0	0	0	0	0	0	0	0	0	0	0	0	0	0	0	0
A_Spec_16S_V34_151LI	A_speciosus	Male	21	Sub-Adult	Colon	Urban	Maruyama_koen	0	0	0	0	0	0	0	0	0	0	0	0	0	0	0	0	0	0	0	0	0	0	0	0	0	0	0	0	0	0	0	0	0	0	0	0	0	0	0	0	0	0
A_Spec_16S_V34_151SI	A_speciosus	Male	21	Sub-Adult	Small_Intestine	Urban	Maruyama_koen	0	0	0	0	0	0	3.41221e-05	0	0	0	0	0	0	0	0	0	0	0	0	0	0	0	0	0	0	0	0	0	0	0	0.000255916	0	0	0	0	0	0	0	0	0	0	0
A_Spec_16S_V34_154CE	A_speciosus	Female	48	Adult	Cecum	Urban	Kaguraoka_koen	0	0	0	0	0	0	0	0	0	0	0	0	0	0	0	0	0	0	0	0	0	0	0	0	0	0	0	0	0	0	0	0	0	0	0	0	0	0	0	0	0	0
A_Spec_16S_V34_154FE	A_speciosus	Female	48	Adult	Rectum	Urban	Kaguraoka_koen	0	0	0	0	0	0	0	0	0	0	0	0	0	0	0	0	0	0	0	0	0	0	0	0	0	0	0	0	0	0	0	0	0	0	0	0	0	0	0	0	0	0
A_Spec_16S_V34_154LI	A_speciosus	Female	48	Adult	Colon	Urban	Kaguraoka_koen	0	0	0	0	0	0	0	0	0	0	0	0	0	0	0	0	0	0	0	0	0	0	0	0	0	0	0	0	0	0	0	0	0	0	0	0	0	0	0	0	0	0
A_Spec_16S_V34_154SI	A_speciosus	Female	48	Adult	Small_Intestine	Urban	Kaguraoka_koen	0	0	0	0	0	0	0	0	0	0	0	0	0.000132943	0	0	0	0	0	0	0	0	0	0	0	0	0	0	0	0	0	0	0	0	0	0	0	0	0	0	0	0	0
A_Spec_16S_V34_155CE	A_speciosus	Male	25	Sub-Adult	Cecum	Urban	Kaguraoka_koen	0	0	0	0	0	0	0	0	0	0	0	0	0	0	0	0	0	0	0	0	0	0	0	0	0	0	0	0	0	0	0	0	0	0	0	0	0	0	0	0	0	0
A_Spec_16S_V34_155FE	A_speciosus	Male	25	Sub-Adult	Rectum	Urban	Kaguraoka_koen	0	0	0	0	0	0	0	0	0	0	0	0	0	0	0	8.06634e-05	0	0	0	0	0	0	0	0	0	0	0	0	0	0	4.8398e-05	0	0	0	0	0	0	0	0	0	0	0
A_Spec_16S_V34_155LI	A_speciosus	Male	25	Sub-Adult	Colon	Urban	Kaguraoka_koen	0	0	0	0	0	0	0	0	0	0	0	0	0	0	0	0.000107755	0	0	0	0	0	0	0	0	0	0	0	0	0	0	0	0	0	0	0	0	0	0	0	0	0	0
A_Spec_16S_V34_155SI	A_speciosus	Male	25	Sub-Adult	Small_Intestine	Urban	Kaguraoka_koen	0	0	0	0	0	0	0	0	0	0	0	0	0.000370513	0	0	0.000219563	0	0	0	0	0	0	0	0	0	0	0	0	0	0	0	0	0	0	0	0	0	0	0	0	0	0
A_Spec_16S_V34_160LI	A_speciosus	Female	36	Adult	Colon	Urban	Kaguraoka_koen	0	0	0	0	0	0	0	0	0	0	0	0	0	0	0	0	8.46095e-05	0	0	0	0	0	0	0	0	0	0	0	0	0	0	0	0	0	0	0	0	0	0	0	0	0
A_Spec_16S_V34_160SI	A_speciosus	Female	36	Adult	Small_Intestine	Urban	Kaguraoka_koen	0	0	0	0	0	0	0	0	0	0	0	0	0	0	0	0	0.000100172	0	0	0	0	0	0	0	0	0	0	0	0	0	8.34766e-05	5.0086e-05	0	0	0	0	0	0	0	0	0	0
A_Spec_16S_V34_161LI	A_speciosus	Male	32	Adult	Colon	Urban	Kaguraoka_koen	0	0	0	0	0	0	0	0	0	0	0	0	0	0	0	0.000301238	0	0	0	0	0	0	0	0	0	0	0	0	0	0	0	0	0	0	0	0	0	0	0	0	0	0
A_Spec_16S_V34_162LI	A_speciosus	Female	20	Sub-Adult	Colon	Urban	Kaguraoka_koen	0	0	0	0	0	0	0	0	0	0	0	0	0	0	0	0	0	0	0	0	0	0	0	0	0	0	0	0	0	0	0	0	0	0	0	0	0	0	0	0	0	0
A_Spec_16S_V34_162SI	A_speciosus	Female	20	Sub-Adult	Small_Intestine	Urban	Kaguraoka_koen	0	0	0	0	0	0	0	0	0	0	0	0	0	0	0	0.00058293	0	0	0	0	0	0	0	0	0	0	0	0	0	0	0	0	0	0	0	0	0	0	0	0	0	0
A_Spec_16S_V34_166CE	A_speciosus	Female	31	Adult	Cecum	Urban	Maruyama_koen	0	0	0	0	0	0	0	0	0	0	0	0	0	0	0	0	0	0	0	0	0	0	0	0	0	0	0	0	0	0	0	0	0	0	0	0	0	0	0	0	0	0
A_Spec_16S_V34_166FE	A_speciosus	Female	31	Adult	Rectum	Urban	Maruyama_koen	0	0	0	0	0	0	0	0	0	0	0	0	0	0	0	0	0	0	0	0	0	0	0	0	0	0	0	0	0	0	0	0	0	0	0	0	0	0	0	0	0	0
A_Spec_16S_V34_166LI	A_speciosus	Female	31	Adult	Colon	Urban	Maruyama_koen	0	0	0	0	0	0	0	0	0	0	0	0	0	0	0	0	0	0	0	0	0	0	0	0	0	0	0	0	0	0	0	0	0	0	0	0	0	0	0	0	0	0
A_Spec_16S_V34_166SI	A_speciosus	Female	31	Adult	Small_Intestine	Urban	Maruyama_koen	0	0	0	0	0	0	0	0	0	0	0	0	0	0	0	0	0	0	0	0	0	0	0	0	0	0	0	0	0	0	0	0	0	0	0	0	0	0	0	0	0	0
A_Spec_16S_V34_171CE	A_speciosus	Female	50	Adult	Cecum	Urban	Maruyama_koen	0	0	0	0	0	0	0	0	0	0	0	0	0	0	0	0	0	0	0	0	0	0	0	0	0	0	0	0	0	0	0	0	0	0	0	0	0	0	0	0	0	0
A_Spec_16S_V34_171FE	A_speciosus	Female	50	Adult	Rectum	Urban	Maruyama_koen	0	0	0	0	0	0	0	0	0	0	0	0	0	0	0	0	0	0	0	0	0	0	0	0	0	0	0	0	0	0	0	0	0	0	0	0	0	0	0	0	0	0
A_Spec_16S_V34_171LI	A_speciosus	Female	50	Adult	Colon	Urban	Maruyama_koen	0	0	0	0	0	0	0	0	0	0	0	0	0	0	0	0	0	0	0	0	0	0	0	0	0	0	0	0	0	0	0	0	0	0	0	0	0	0	0	0	0	0
A_Spec_16S_V34_171SI	A_speciosus	Female	50	Adult	Small_Intestine	Urban	Maruyama_koen	0	0	0	0	0	0	0	0	0	0	0	0	0.00102641	0	0	0	0.000136855	0	0	0	0	0	0	0	0	0	0	0	0	0	0	9.12367e-05	0	0	0	0	0	0	0	0	0	0
A_Spec_16S_V34_172LI	A_speciosus	Male	27	Adult	Colon	Urban	Maruyama_koen	0	0	0	0	0	0	0	0	0	0	0	0	0	0	0	0	0	0	0	0	0	0	0	0	0	0	0	0	0	0	0	0	0	0	0	0	0	0	0	0	0	0
A_Spec_16S_V34_172SI	A_speciosus	Male	27	Sub-Adult	Small_Intestine	Urban	Maruyama_koen	0	0	0	0	0	0	0	0	0	0	0	0	0	0	0	0	0	0	0	0	0	0	0	0	0	0	0	0	0	0	0	0	0	0	0	0	0	0	0	0	0	0
A_Spec_16S_V34_183LI	A_speciosus	Male	34	Adult	Colon	Urban	Kaguraoka_koen	0	0	0	0	0	0	0	0	0	0	0	0	0	0	0	0	0	0	0	0	0	0	0	0	0	0	0	0	0	0	0.000172189	0	0	0	0	0	0	0	0	0	0	0
A_Spec_16S_V34_183SI	A_speciosus	Male	34	Adult	Small_Intestine	Urban	Kaguraoka_koen	0	0	0	0	0	0	0	0	0	0	0	0	0	0	0	0	0	0	0	0	0	0	0	0	0	0	0	0	0	0	0	0	0	0	0	0	0	0	0	0	0	0
A_Spec_16S_V34_184LI	A_speciosus	Female	45	Adult	Colon	Urban	Kaguraoka_koen	0	0	0	0	0	0	0	0	0	0	0	0	0	0	0	0	0	0	0	0	0	0	0	0	0	0	0	0	0	0	0	0	0	0	0	0	0	0	0	0	0	0
A_Spec_16S_V34_184SI	A_speciosus	Female	45	Adult	Small_Intestine	Urban	Kaguraoka_koen	0	0	6.98971e-05	6.98971e-05	0	0	0	0	0	0	0	0	0	0	3.49485e-05	0.00101351	6.98971e-05	0	0	0	0	0.000139794	0	0	0	0	0	6.98971e-05	0	0	0.000139794	0	0	0	0	0	0	0	0	0	0	0
A_Spec_16S_V34_187LI	A_speciosus	Female	50	Adult	Colon	Urban	Kaguraoka_koen	0	0	0	0	0	0	0	0	0	0	0	0	0	0	0	0	0	0	0	0	0	0	0	0	0	0	0	0	0	0	0	0	0	0	0	0	0	0	0	0	0	0
A_Spec_16S_V34_187SI	A_speciosus	Female	50	Adult	Small_Intestine	Urban	Kaguraoka_koen	0	0	0	0	0	0	0	0	0	0	0	0	0	0	0	0	0	0	0	0	0	0	0	0	0	0	0	0	0	0	0	0	0	0	0	0	0	0	0	0	0	0
A_Spec_16S_V34_189CE	A_speciosus	Male	27	Sub-Adult	Cecum	Natural	Mukoyama	0	0	0	0	0	0	0	0	0	0	0	0	0	0	0	0	0	0	0	0	0	0	0	0	0	0	0	0	0	0	0	0	0	0	0	0	0	0	0	0	0	0
A_Spec_16S_V34_189LI	A_speciosus	Male	27	Sub-Adult	Colon	Natural	Mukoyama	0	0	0	0	0	0	0	0	0	0	0	0	0	0	0	0	0	0	0	0	0	0	0	0	0	0	0	0	0	0	0	0	0	0	0	0	0	0	0	0	0	0
A_Spec_16S_V34_189SI	A_speciosus	Male	27	Sub-Adult	Small_Intestine	Natural	Mukoyama	0	0	0	0	0	0	0	0	0	0	0	0	0	0	0	0	0	0	0	0	0	0	0	0	0	0	0	0	0	0	0.000125662	0	0	0	0	0	0	0	0	0	0	0
A_Spec_16S_V34_18LI	A_speciosus	Male	51	Adult	Colon	Urban	Kaguraoka_koen	0	0	0	0	0	0	0	0	0	0	0	0	0	4.91312e-05	0	0.000360295	0	0	0	0	0	0	0	0	0	0	0	0	0	0	4.91312e-05	0	0	0	0	0	0	0	0	0	0	0
A_Spec_16S_V34_18SI	A_speciosus	Male	51	Adult	Small_Intestine	Urban	Kaguraoka_koen	0	0	0	0	0	0	0	0	0	0	0	0	0	0	0	0.00227078	0	0	0	0	0	0	0	0	0	0	0	0	0	0	0.000706464	0.000126154	0	0	0	0	0	0	0	0	0	0
A_Spec_16S_V34_19LI	A_speciosus	Male	29	Sub-Adult	Colon	Urban	Kaguraoka_koen	0	0	0	0	0	0	0	0	0	0	0	0	0	0	0	0	0	0	0	0	0	0	0	0	0	0	0	0	0	0	0	0	0	0	0	0	0	0	0	0	0	0
A_Spec_16S_V34_19SI	A_speciosus	Male	29	Sub-Adult	Small_Intestine	Urban	Kaguraoka_koen	0	0	0	0	0	0	0	0	0	0	0	0	0	0	0	0.000244822	0	0	0	0	0	0	0	0	0	0	0	0	0	0	7.34466e-05	0	0	0	0	7.34466e-05	0	0	0	0	0	0
A_Spec_16S_V34_1CE	A_speciosus	Male	34	Adult	Cecum	Urban	Kaguraoka_koen	0	0	0	0	0	0	0	0	0	0	0	0	0	0	0	0	0	0	0	0	0	0	0	0	0	0	0	0	0	0	0	0	0	0	0	0	0	0	0	0	0	0
A_Spec_16S_V34_1FE	A_speciosus	Male	34	Adult	Rectum	Urban	Kaguraoka_koen	0	0	0	0	0	0	0	0	0	0	0	0	0	0	0	0	0	0	0	0	0	0	0	0	0	0	0	0	0	0	0	0	0	0	0	0	0	0	0	0	0	0
A_Spec_16S_V34_1SI	A_speciosus	Male	34	Adult	Small_Intestine	Urban	Kaguraoka_koen	0	0	0	0	0	0	0	0	0	0	0	0	3.84712e-05	0	0	0	9.61779e-05	0	0	0	0	0	0	0	0	0	0	0.000115413	0	0	0	0	0	0	0	0	0	0	0	0	0	0
A_Spec_16S_V34_212CE	A_speciosus	Male	37	Adult	Cecum	Natural	Mukoyama	0	0	0	0	0	0	0	0	0	0	0	0	0	0	0	0	0	0	0	0	0	0	0	0	0	0	0	0	0	0	0	0	0	0	0	0	0	0	0	0	0	0
A_Spec_16S_V34_212LI	A_speciosus	Male	37	Adult	Colon	Natural	Mukoyama	0	0	0	0	0	0	0	0	0	0	0	0	0	0	0	0	0	0	0	0	0	0	0	0	0	0	0	0	0	0	8.41496e-05	6.73197e-05	0	0	0	0	0	0	0	0	0	0
A_Spec_16S_V34_212SI	A_speciosus	Male	37	Adult	Small_Intestine	Natural	Mukoyama	0	0	0	0	0	0	0	0	0	0	0	0	0	0	0	0	0	0	0	0	0	0	0	0	0	0	0	0	0	0	7.26361e-05	0	0	0	0	0	0	0	0	0	0	0
A_Spec_16S_V34_213CE	A_speciosus	Male	31	Adult	Cecum	Natural	Mukoyama	0	0	0	0	0	0	0	0	0	0	0	0	0	0	0	0	0	0	0	0	0	0	0	0	0	0	0	0	0	0	3.90747e-05	0	0	0	0	0	0	0	0	0	0	0
A_Spec_16S_V34_213FE	A_speciosus	Male	31	Adult	Rectum	Natural	Mukoyama	0	0	0	0	0	0	0	0	0	0	0	0	0	0	0	0	0	0	0	0	0	0	0	0	0	0	0	0	0	0	0	0	0	0	0	0	0	0	0	0	0	0
A_Spec_16S_V34_213LI	A_speciosus	Male	31	Adult	Colon	Natural	Mukoyama	0	0	0	0	0	0	0	0	0	0	0	0	0	0	0	0	0	0	0	0	0	0	0	0	0	0	0	0	0	0	0	0	0	0	0	0	0	0	0	0	0	0
A_Spec_16S_V34_213SI	A_speciosus	Male	31	Adult	Small_Intestine	Natural	Mukoyama	0	0	0	0	0	0	0	0	0	0	0	0	0	0	0	0	0	0	0	0	0	0	0	0	0	0	0	0	0	0	0.000214684	0	0	0	0	0	0	0	0	0	0	0
A_Spec_16S_V34_214CE	A_speciosus	Male	32	Adult	Cecum	Natural	Mukoyama	0	0	0	0	0	0	0	0	0	0	0	0	0	0	0	0	0	0	0	0	0	0	0	0	0	0	0	0	0	0	0	0	0	0	0	0	0	0	0	0	0	0
A_Spec_16S_V34_214FE	A_speciosus	Male	32	Adult	Rectum	Natural	Mukoyama	0	0	0	0	0	0	0	0	0	0	0	0	0	0	0	0	0	0	0	0	0	0	0	0	0	0	0	0	0	0	0	0	0	0	0	0	0	0	0	0	0	0
A_Spec_16S_V34_214LI	A_speciosus	Male	32	Adult	Colon	Natural	Mukoyama	0	0	0	0	0	0	0	0	0	0	0	0	5.29984e-05	0	0	0	0	0	0	0	0	0	0	0	0	0	0	0	0	0	0	0	0	0	0	0	0	0	0	0	0	0
A_Spec_16S_V34_214SI	A_speciosus	Male	32	Adult	Small_Intestine	Natural	Mukoyama	0	0	0	0	0	0	5.11099e-05	0	0	0	0	0	0	0	0	0	6.81466e-05	0	0	0	0	0	0	0	0	0	5.11099e-05	0	0	0	0.00030666	0	0	0	0	0	0	0	0	0	0	0
A_Spec_16S_V34_215CE	A_speciosus	Female	26	Sub-Adult	Cecum	Natural	Mukoyama	0	0	0	0	0	0	0	0	0	0	0	0	0	0	0	0	0	0	0	0	0	0	0	0	0	0	0	0	0	0	0	0	0	0	0	0	0	0	0	0	0	0
A_Spec_16S_V34_215FE	A_speciosus	Female	26	Sub-Adult	Rectum	Natural	Mukoyama	0	0	0	0	0	0	0	0	0	0	0	0	0	0	0	0	0	0	0	0	0	0	0	0	0	0	0	0	0	0	0	0	0	0	0	0	0	0	0	0	0	0
A_Spec_16S_V34_215LI	A_speciosus	Female	26	Sub-Adult	Colon	Natural	Mukoyama	0	0	0	0	0	0	0	0	0	0	0	0	0	0	0	0	0	0	0	0	0	0	0	0	0	0	0	0	0	0	0	0	0	0	0	0	0	0	0	0	0	0
A_Spec_16S_V34_215SI	A_speciosus	Female	26	Sub-Adult	Small_Intestine	Natural	Mukoyama	0	0	0	0	0	0	0	0	0	0	0	0	0	0	0	0	0	0	0	0	0	0	0	0	0	0	0	0	0	0	4.77228e-05	0	0	0	0	0	0	0	0	0	0	0
A_Spec_16S_V34_216CE	A_speciosus	Female	42	Adult	Cecum	Natural	Mukoyama	0	0	0	0	0	0	0	0	0	0	0	0	0	0	0	0	0	0	0	0	0	0	0	0	0	0	0	0	0	0	0	0	0	0	0	0	0	0	0	0	0	0
A_Spec_16S_V34_216FE	A_speciosus	Female	42	Adult	Rectum	Natural	Mukoyama	0	0	0	0	0	0	0	0	0	0	0	0	0	0	0	0	0	0	0	0	0	4.85661e-05	0	0	0	0	0	0	0	0	0	0	0	0	0	0	0	0	0	0	0	0
A_Spec_16S_V34_216LI	A_speciosus	Female	42	Adult	Colon	Natural	Mukoyama	0	0	0	0	0	0	0	0	0	0	0	0	0	0	0	0	5.00739e-05	0	0	0	0	0	0	0	0	0	0	0	0	0	0	0	0	0	0	0	0	0	0	0	0	0
A_Spec_16S_V34_216SI	A_speciosus	Female	42	Adult	Small_Intestine	Natural	Mukoyama	0	0	0	0	0	0	0	0	0	0	0	0	0	0	0	0	0	0	0	0	0	0	0	0	0	0	0	0	0	0	0	5.34083e-05	0	0	0	0	0	0	0	0	0	0
A_Spec_16S_V34_217LI	A_speciosus	Male	29	Sub-Adult	Colon	Natural	Mukoyama	0	0	0	0	0	0	0	0	0	0	0	0	0	0	0	0	0	0	0	0	0	0	0	0	0	0	0	0	0	0	0	0	0	0	0	0	0	0	0	0	0	0
A_Spec_16S_V34_217SI	A_speciosus	Male	29	Sub-Adult	Small_Intestine	Natural	Mukoyama	0	0	0	0	0	0	0	0	0	0	0	0	0	0	0	0	0	0	0	0	0	0	0	0	0	0	0	0	0	0	0.000102537	6.15221e-05	0	0	0	0	0	0	0	0	0	0
A_Spec_16S_V34_232CE	A_speciosus	Female	54	Adult	Cecum	Natural	Mukoyama	0	0	0	0	0	0	0	0	0	0	0	0	0	0	0	0	0	0	0	0	0	0	0	0	0	0	0	0	0	0	0	0	0	0	0	0	0	0	0	0	0	0
A_Spec_16S_V34_232FE	A_speciosus	Female	54	Adult	Rectum	Natural	Mukoyama	0	0	0	0	0	0	0	0	0	0	0	0	0	0	0	0	0	0	0	0	0	0	0	0	0	0	0	0	0	0	0	0	0	0	0	0	0	0	0	0	0	0
A_Spec_16S_V34_232LI	A_speciosus	Female	54	Adult	Colon	Natural	Mukoyama	0	0	0	0	0	0	0	0	0	0	0	0	0	0	0	0	0	0	0	0	0	0	0	0	0	0	0	0	0	0	0	0	0	0	0	0	0	0	0	0	0	0
A_Spec_16S_V34_232SI	A_speciosus	Female	54	Adult	Small_Intestine	Natural	Mukoyama	0	0	0	0	0	0	0	0	0	0	0	0	0	0	0	0	0	0	0	0	0	0	0	0	0	0	0	0	0	0	0	0	0	0	0	0	0	0	0	0	0	0
A_Spec_16S_V34_233CE	A_speciosus	Female	30	Sub-Adult	Cecum	Natural	Mukoyama	0	0	0	0	0	0	0	0	0	0	0	0	0	0	0	0	0	0	0	0	0	0	0	0	0	0	0	0	0	0	0	0	0	0	0	0	0	0	0	0	0	0
A_Spec_16S_V34_233FE	A_speciosus	Female	30	Sub-Adult	Rectum	Natural	Mukoyama	0	0	0	0	0	0	0	0	0	0	0	0	0	0	0	0	0	0	0	0	0	0	0	0	0	0	0	0	0	0	0	0	0	0	0	0	0	0	0	0	0	0
A_Spec_16S_V34_233LI	A_speciosus	Female	30	Sub-Adult	Colon	Natural	Mukoyama	0	0	0	0	0	0	0	0	0	0	0	0	0	0	0	0	0	0	0	0	0	0	0	0	0	0	0	0	0	0	0	0	0	0	0	0	0	0	0	0	0	0
A_Spec_16S_V34_233SI	A_speciosus	Female	30	Sub-Adult	Small_Intestine	Natural	Mukoyama	0	0	0	0	3.47923e-05	0.00022615	0	0	5.21884e-05	0	8.69807e-05	0	0	0	0	0	0	0	0	0	0	0	0	0	0	0	0	0	0	0	0	0	0	0	0	0	0	0	0	0	0	0
A_Spec_16S_V34_235CE	A_speciosus	Male	39	Adult	Cecum	Natural	Mukoyama	0	0	0	0	0	0	0	0	0	0	0	0	0	0	0	0	0	0	0	0	0	0	0	0	0	0	0	0	0	0	0	0	0	0	0	0	0	0	0	0	0	0
A_Spec_16S_V34_235FE	A_speciosus	Male	39	Adult	Rectum	Natural	Mukoyama	0	0	0	0	0	0	0	0	0	0	0	0	0	0	0	0	0	0	0	0	0	0	0	0	0	0	0	0	0	0	0	0	0	0	0	0	0	0	0	0	0	0
A_Spec_16S_V34_235LI	A_speciosus	Male	39	Adult	Colon	Natural	Mukoyama	0	0	0	0	0	0	0	0	0	0	0	0	0	0	0	0	0	0	0	0	0	0	0	0	0	0	0	0	0	0	0	0	0	0	0	0	0	0	0	0	0	0
A_Spec_16S_V34_235SI	A_speciosus	Male	39	Adult	Small_Intestine	Natural	Mukoyama	0	0	0	0	0	0	0	0	0	0	0	0	0	0	0	0	0	0	0	0	0	0	0	0	0	0	0	0	0	0	0.000103116	0	0	0	0	0	0	0	0	0	0	0
A_Spec_16S_V34_236CE	A_speciosus	Female	24	Sub-Adult	Cecum	Natural	Mukoyama	0	0	0	0	0	0	0	0	0	0	0	0	0	0	0	0	0	0	0	0	0	0	0	0	0	0	0	0	0	0	0	0	0	0	0	0	0	0	0	0	0	0
A_Spec_16S_V34_236FE	A_speciosus	Female	24	Sub-Adult	Rectum	Natural	Mukoyama	0	0	0	0	0	0	0	0	0	0	0	0	0	0	0	0	0	0	0	0	0	0	0	0	0	0	0	0	0	0	0	0	0	0	0	0	0	0	0	0	0	0
A_Spec_16S_V34_236LI	A_speciosus	Female	24	Sub-Adult	Colon	Natural	Mukoyama	0	0	0	0	0	0	0	0	0	0	0	0	0	0	0	0	0	0	0	0	0	0	0	0	0	0	0	0	0	0	0	0	0	0	0	0	0	0	0	0	0	0
A_Spec_16S_V34_236SI	A_speciosus	Female	24	Sub-Adult	Small_Intestine	Natural	Mukoyama	0	0	0	0	0	0	0	0	0	0	0	0	0	0	0	0	0	0	0	0	0	0	0	0	0	0	0	0	0	0	0	0	0	0	0	0	0	0	0	0	0	0
A_Spec_16S_V34_257CE	A_speciosus	Female	24	Sub-Adult	Cecum	Urban	Shunkodai_koen	0	0	0	0	0	0	0	0	0	0	0	0	0	0	0	0	0	0	0	0	0	0	0	0	0	0	0	0	0	0	0	0	0	0	0	0	0	0	0	0	0	0
A_Spec_16S_V34_257FE	A_speciosus	Female	24	Sub-Adult	Rectum	Urban	Shunkodai_koen	0	0	0	0	0	0	0	0	0	0	0	0	0	0	0	0	0	0	0	0	0	0	0	0	0	0	0	0	0	0	0	0	0	0	0	0	0	0	0	0	0	0
A_Spec_16S_V34_257LI	A_speciosus	Female	24	Sub-Adult	Colon	Urban	Shunkodai_koen	0	0	0	0	0	0	0	0	0	0	0	0	0	0	0	0	0	0	0	0	0	0	0	0	0	0	0	0	0	0	0.000142063	0	0	0	0	0	0	0	0	0	0	0
A_Spec_16S_V34_257SI	A_speciosus	Female	24	Sub-Adult	Small_Intestine	Urban	Shunkodai_koen	0	0	0	0	0	0	0	0	0	0	0	0	0	0	0	0	0	0	0	0	0	0	0	0	0	0	0	0	0	0	0.00064326	0	0	0	0	0	0	0	0	0	0	0
A_Spec_16S_V34_258CE	A_speciosus	Male	54	Adult	Cecum	Urban	Shunkodai_koen	0	0	0	0	0	0	0	0	0	0	0	0	0	0	0	0	0	0	0	0	0	0	0	0	0	0	0	0	0	0	0	0	0	0	0	0	0	0	0	0	0	0
A_Spec_16S_V34_258FE	A_speciosus	Male	54	Adult	Rectum	Urban	Shunkodai_koen	0	0	0	0	0	0	0	0	0	0	0	0	0	0	0	0	0	0	0	0	0	0	0	0	0	0	0	0	0	0	0	0	0	0	0	0	0	0	0	0	0	0
A_Spec_16S_V34_258LI	A_speciosus	Male	54	Adult	Colon	Urban	Shunkodai_koen	0	0	0	0	0	0	0	0	0	0	0	0	0	0	0	0	0	0	0	0	0	0	0	0	0	0	0	0	0	0	0	3.83553e-05	0	0	0	0	0	0	0	0	0	0
A_Spec_16S_V34_258SI	A_speciosus	Male	54	Adult	Small_Intestine	Urban	Shunkodai_koen	0	0	0	0	0	0	0	0	0	0	0	0	0	0	0	0	0	0	0	0	0	0	0	0	0	0	0	0	0	0	0	0	0	0	0	0	0	0	0	0	0	0
A_Spec_16S_V34_260CE	A_speciosus	Male	31	Adult	Cecum	Urban	Shunkodai_koen	0	0	0	0	0	0	0	0	0	0	0	0	0	0	0	0	0	0	0	0	0	0	0	0	0	0	0	0	0	0	0.000117063	0	0	0	0	0	0	0	0	0	0	0
A_Spec_16S_V34_260FE	A_speciosus	Male	31	Adult	Rectum	Urban	Shunkodai_koen	0	0	0	0	0	0	0	0	0	0	0	0	0	0	0	0	0	0	0	0	0	0	0	0	0	0	0	0	0	0	0.000349746	0	0	0	0	0	0	0	0	0	0	0
A_Spec_16S_V34_260LI	A_speciosus	Male	31	Adult	Colon	Urban	Shunkodai_koen	0	0	0	0	0	0	0	0	0	0	0	0	4.16484e-05	0	0	0	0	0	0	0	0	0	0	0	0	0	0	0	0	0	0	0	0	0	0	0	0	0	0	0	0	0
A_Spec_16S_V34_260SI	A_speciosus	Male	31	Adult	Small_Intestine	Urban	Shunkodai_koen	0	0	0	0	0	0	0	0	0	0	0	0	0	0	0	0	0	0	0	0	0	0	0	0	0	0	0	0	0	0	0.000179065	0	0	0	0	0	0	0	0	0	0	0
A_Spec_16S_V34_270LI	A_speciosus	Male	28	Sub-Adult	Colon	Urban	Shunkodai_koen	0	0	0	0	0	0	0	0	0	0	0	0	0	0	0	0	0	0	0	0	0	0	0	0	0	0	0	0	0	0	0	0	0	0	0	0	0	0	0	0	0	0
A_Spec_16S_V34_270SI	A_speciosus	Male	28	Sub-Adult	Small_Intestine	Urban	Shunkodai_koen	0	0	0	0	0	0	0	0	0	0	0	0	0	0	0	0	0	0	0	0	0	0	0	0	0	0	0	0	0	0	0	0	0	0	0	0	0	0	0	0	0	0
A_Spec_16S_V34_271LI	A_speciosus	Male	31	Adult	Colon	Urban	Shunkodai_koen	0	0	0	0	0	0	0	0	0	0	0	0	0	0	0	4.52786e-05	0	0	0	0	0	0	0	0	0	0	0	0	0	0	0	0	0	0	0	0	0	0	0	0	0	0
A_Spec_16S_V34_271SI	A_speciosus	Male	31	Adult	Small_Intestine	Urban	Shunkodai_koen	0	0	0	0	0	0	0	0	0	0	0	0	0	0	0	0.000112723	0	0	0	0	0	0	0	0	0	0	0	0	0	0	0	0.000338168	0	0	0	0	0	0	0	0	0.000150297	0
A_Spec_16S_V34_272LI	A_speciosus	Male	30	Sub-Adult	Colon	Urban	Shunkodai_koen	0	0	0	0	0	0	0	0	0	0	0	0	0	0	0	0	0	0	0	0	0	0	0	0	0	0	0	0	0	0	0	0	0	0	0	0	0	0	0	0	0	0
A_Spec_16S_V34_272SI	A_speciosus	Male	30	Sub-Adult	Small_Intestine	Urban	Shunkodai_koen	0	0	0	0	0	0	0	0	0	0	0	0	0	0	0	0	0.000282454	0	0	0	0	0	0	0	0	0	0	0	0	0	0.000508417	0	0	0	0	0	0	0	0	0	0	0
A_Spec_16S_V34_313CE	A_speciosus	Male	56	Adult	Cecum	Urban	Shunkodai_koen	0	0	0	0	0	0	0	0	0	0	0	0	0	0	0	0	0	0	0	0	0	0	0	0	0	0	0	0	0	0	0	0	0	0	0	0	0	0	0	0	0	0
A_Spec_16S_V34_313FE	A_speciosus	Male	56	Adult	Rectum	Urban	Shunkodai_koen	0	0	0	0	0	0	0	0	0	0	0	0	0	0	0	0	7.41217e-05	0	0	0	0	0	0	0	0	0	0	0	0	0	0	0	0	0	0	0	0	0	0	0	0	0
A_Spec_16S_V34_313LI	A_speciosus	Male	56	Adult	Colon	Urban	Shunkodai_koen	0	0	0	0	0	0	0	0	0	0	0	0	0	0	0	0	0	0	0	0	0	0	0	0	0	0	0	0	0	0	0	0	0	0	0	0	0	0	0	0	0	0
A_Spec_16S_V34_313SI	A_speciosus	Male	56	Adult	Small_Intestine	Urban	Shunkodai_koen	0	0	0	0	0	0	0	0	0	0	0	0	0	0	0	0	0	0	0	0	0	0	0	0	0	0	0	0	0	0	0	0	0	0	0	0	0	0	0	0	0	0
A_Spec_16S_V34_314CE	A_speciosus	Female	37	Adult	Cecum	Urban	Shunkodai_koen	0	0	0	0	0	0	0	0	0	0	0	0	0	0	0	0	0	0	0	0	0	0	0	0	0	0	0	0	0	0	0	0	0	0	0	0	0	0	0	0	0	0
A_Spec_16S_V34_314FE	A_speciosus	Female	37	Adult	Rectum	Urban	Shunkodai_koen	0	0	0	0	0	0	0	0	0	0	0	0	0	0	0	0	0	0	0	0	0	0	0	0	0	0	0	0	0	0	0	0	0	0	0	0	0	0	0	0	0	0
A_Spec_16S_V34_314LI	A_speciosus	Female	37	Adult	Colon	Urban	Shunkodai_koen	0	0	0	0	0	0	0	0	0	0	0	0	0	0	0	0	0	0	0	0	0	0	0	0	0	0	0	0	0	0	0	0	0	0	0	0	0	0	0	0	0	0
A_Spec_16S_V34_314SI	A_speciosus	Female	37	Adult	Small_Intestine	Urban	Shunkodai_koen	0	0	0	0	0	0	0	0	0	0	0	0	0	0	0	0	0	0	0	0	0	0	0	0	0	0	0	0	0	0	0	0	0	0	0	0	0	0	0	0	0	0
A_Spec_16S_V34_315LI	A_speciosus	Female	26	Sub-Adult	Colon	Urban	Shunkodai_koen	0	0	0	0	0	0	0	0	0	0	0	0	0	0	0	0	0	0	0	0	0	0	0	0	4.54122e-05	0	0	0	0	0	0	0	0	0	0	0	0	0	0	0	0	0
A_Spec_16S_V34_315SI	A_speciosus	Female	26	Sub-Adult	Small_Intestine	Urban	Shunkodai_koen	0	0	0	0	0	0	0	0	0	0	0	0	0	0	0	0	0	0	0	0	0	0	0	0	0	0	0	0	0	0	0	0	0	0	0	0	0	0	0	0	0	0
A_Spec_16S_V34_316LI	A_speciosus	Female	49	Adult	Colon	Urban	Shunkodai_koen	0	0	0	0	0	0	0	0	0	0	0	0	0	0	0	0	9.67258e-05	0	0	0	0	0	0	0	0	0	0	0	0	0	0	0	0	0	0	0	0	0	0	0	0	0
A_Spec_16S_V34_316SI	A_speciosus	Female	49	Adult	Small_Intestine	Urban	Shunkodai_koen	0	0	0	0	0	0	0	0	0	0	0	0	0	0	0	0	7.82932e-05	0	0	0	0	0	0	0	0	0	0	0	0	0	3.91466e-05	0	0	0	0	0	0	0	0	0	0	0
A_Spec_16S_V34_317LI	A_speciosus	Female	36	Adult	Colon	Urban	Shunkodai_koen	0	0	0	0	0	0	0	0	0	0	0	0	0	0	0	0	0	0	0	0	0	0	0	0	0	0	0	0	0	0	0	0	0	0	0	0	0	0	0	0	0	0
A_Spec_16S_V34_317SI	A_speciosus	Female	36	Adult	Small_Intestine	Urban	Shunkodai_koen	0	3.31752e-05	0	0	0	0	0	0	0	0	0	0	0	0	0	0	0	0	0	0	0	0	0	0	0	0	0	0	0	0	0	0	0	0	0	0	0	0	0	0	0	0
A_Spec_16S_V34_342LI	A_speciosus	Female	22	Sub-Adult	Colon	Urban	Shunkodai_koen	0	0	0	0	0	0	0	0	0	0	0	0	0	0	0	0	0	0	0	0	0	0	0	0	0	0	0	0	0	0	0	0	0	0	0	0	0	0	0	0	0	0
A_Spec_16S_V34_342SI	A_speciosus	Female	22	Sub-Adult	Small_Intestine	Urban	Shunkodai_koen	0	0	0	0	0	0	0	0	0	0	0	0	0	0	0	0	0	0	0	0	0	0	0	0	0	0	0	0	0	0	0	0	0	0	0	0	0	0	0	0	0	0
A_Spec_16S_V34_347LI	A_speciosus	Male	37	Adult	Colon	Urban	Shunkodai_koen	0	0	0	0	0	0	0	0	0	0	0	0	0	0	0	0	0	0	0	0	0	0	0	0	0	0	0	0	0	0	0	0	0	0	0	0	0	0	0	0	0	0
A_Spec_16S_V34_347SI	A_speciosus	Male	37	Adult	Small_Intestine	Urban	Shunkodai_koen	0	0	0	0	0	0	0	0	0	0	0	0	0.000269766	0	0	0.000103756	0.00035277	0	0	0	0	0	0	0	0	0	0	0	0	0	0.000249014	0	0	0	0	0	0	0	0	0	0	0
A_Spec_16S_V34_348LI	A_speciosus	Male	26	Sub-Adult	Colon	Urban	Shunkodai_koen	0	0	0	0	0	0	0	0	0	0	0	0	0	0	0	0	0	0	0	0	0	0	0	0	0	0	0	0	0	0	0	0	0	0	0	0	0	0	0	0	0	0
A_Spec_16S_V34_348SI	A_speciosus	Male	26	Sub-Adult	Small_Intestine	Urban	Shunkodai_koen	0	0	0	0	0	0	0	0	0	0	0	0	0	0	0	0	0	0	0	0	0	0	0	0	0	0	0	0	0	0	0	0	0	0	0	0	0	0	0	0	0	0
A_Spec_16S_V34_353LI	A_speciosus	Male	57	Adult	Colon	Urban	Shunkodai_koen	0	0	0	0	0	0	0	0	0	0	0	0	0	0	0	0	0	0	0	0	0	0	0	0	0	0	0	0	0	0	0	0	0	0	0	0	0	0	0	0	0	0
A_Spec_16S_V34_353SI	A_speciosus	Male	57	Adult	Small_Intestine	Urban	Shunkodai_koen	0	0	0	0	0	0	0	0	0	0	0	0	0	0	0	0	0	0	0	0	0	0	0	0	0	0	0	0	0	0	0	0	0	0	0	0	0	0	0	0	0	0
A_Spec_16S_V34_354LI	A_speciosus	Female	36	Adult	Colon	Urban	Shunkodai_koen	0	0	0	0	0	0	0	0	0	0	0	0	0	0	0	0	0	0	0	0	0	0	0	0	0	0	0	0	0	0	0	0	0	0	0	0	0	0	0	0	0	0
A_Spec_16S_V34_354SI	A_speciosus	Female	36	Adult	Small_Intestine	Urban	Shunkodai_koen	0	0	0	0	0	0	0	0	0	0	0	0	0	0	0	0	0	0	0	0	0	0	0	0	0	0	0	0	0	0	0	0	0	0	0	0	0	0	0	0	0	0
A_Spec_16S_V34_36LI	A_speciosus	Male	38	Adult	Colon	Urban	Kaguraoka_koen	0	0	0	0	0	0	0	0	0	0	0	0	0	0	0	0	0.000174021	0	0	0	0	0	0	0	0	0	0	0	0	0	0	0	0	0	0	0	0	0	0	0	0	0
A_Spec_16S_V34_36SI	A_speciosus	Male	38	Adult	Small_Intestine	Urban	Kaguraoka_koen	0	0	0	0	0	0	0	0	0	0	0	0	0	0	0	0	0.000873744	0	0	0	0	0	0	0	0	0	0	0	0	0	0	0	0	0	0	0	0	0	0	0	0	0
A_Spec_16S_V34_374CE	A_speciosus	Female	26	Adult	Cecum	Natural	Chitoseyama	0	0	0	0	0	0	0	0	0	0	0	0	0	0	0	0	0	0	0	0	0	0	0	0	0	0	0	0	0	0	0	0	0	0	0	0	0	0	0	0	0	0
A_Spec_16S_V34_374FE	A_speciosus	Female	26	Sub-Adult	Rectum	Natural	Chitoseyama	0	0	0	0	0	0	0	0	0	0	0	0	0	0	0	0	0	0	0	0	0	0	0	0	0	0	0	0	0	0	0.000295475	0	0	0	0	0	0	0	0	0	0	0
A_Spec_16S_V34_374LI	A_speciosus	Female	26	Sub-Adult	Colon	Natural	Chitoseyama	0	0	0	0	0	0	0	0	0	0	0	0	0	0	0	0	0	0	0	0	0	0	0	0	0	0	0	0	0	0	0	0	0	0	0	0	0	0	0	0	0	0
A_Spec_16S_V34_374SI	A_speciosus	Female	26	Sub-Adult	Small_Intestine	Natural	Chitoseyama	0	0	0	0	0	0	0	0	0	0	0	0	0	0	0	0	0	0	0	0	0	0	0	0	0	0	0	0	0	0	0.000301403	0	0	0	0	0	0	0	0	0	0	0
A_Spec_16S_V34_375CE	A_speciosus	Male	40	Adult	Cecum	Natural	Chitoseyama	0	0	0	0	0	0	0	0	0	0	0	0	0	0	0	0	0	0	0	0	0	0	0	0	0	0	0	0	0	0	0	0	0	0	0	0	0	0	0	0	0	0
A_Spec_16S_V34_375FE	A_speciosus	Male	40	Adult	Rectum	Natural	Chitoseyama	0	0	0	0	0	0	0	0	0	0	0	0	0	0	0	0	0	0	0	0	0	0	0	0	0	0	0	0	0	0	0	4.95909e-05	0	0	0	0	0	0	0	0	0	0
A_Spec_16S_V34_375LI	A_speciosus	Male	40	Adult	Colon	Natural	Chitoseyama	0	0	0	0	0	0	0	0	0	0	0	0	0	0	0	0	0	0	0	0	0	0	0	0	0	0	0	0	0	0	0	0	0	0	0	0	0	0	0	0	0	0
A_Spec_16S_V34_375SI	A_speciosus	Male	40	Adult	Small_Intestine	Natural	Chitoseyama	0	0	0	0	0	0	0	0	0	0	0	0	0	0	0	0	0	0	0	0	0	0	0	0	0	0	0	0	0	0	0	0	0	0	0	0	0	0	0	0	0	0
A_Spec_16S_V34_376CE	A_speciosus	Female	50	Adult	Cecum	Natural	Chitoseyama	0	0	0	0	0	0	0	0	0	0	0	0	0	0	0	0	0	0	0	0	0	0	0	0	0	0	0	0	0	0	0	0	0	0	0	0	0	0	0	0	0	0
A_Spec_16S_V34_376FE	A_speciosus	Female	50	Adult	Rectum	Natural	Chitoseyama	0	0	0	0	0	0	0	0	0	0	0	0	0	0	0	0	0	0	0	0	0	0	0	0	0	0	0	0	0	0	0	0	0	0	0	0	0	0	0	0	0	0
A_Spec_16S_V34_376LI	A_speciosus	Female	50	Adult	Colon	Natural	Chitoseyama	0	0	0	0	0	0	0	0	0	0	0	0	0	0	0	0	0	0	0	0	0	0	0	0	0	0	0	0	0	0	0	0	0	0	0	0	0	0	0	0	0	0
A_Spec_16S_V34_376SI	A_speciosus	Female	50	Adult	Small_Intestine	Natural	Chitoseyama	6.02301e-05	0	0	0	0	0.00012046	6.02301e-05	0	0	0	0	0	0	0	0	0	0.00030115	0.00012046	0	0	0	0	0	0	0	0	0	0	0	0	0	0	0	0	0	0	0	0	0	0	0	0
A_Spec_16S_V34_37LI	A_speciosus	Female	45	Adult	Colon	Urban	Kaguraoka_koen	0	0	0	0	0	0	0	0	0	0	0	0	0	0	0	0.00204217	0	0	0	0	0	0	5.10543e-05	0	0	0	0	0	0	0	0	0	0	0	0	0	0	0	0	0	0	0
A_Spec_16S_V34_37SI	A_speciosus	Female	45	Adult	Small_Intestine	Urban	Kaguraoka_koen	0	0	0	0	0	0	0	0	0	0	0	0	0	0	0	0.000494854	0.000131961	0	0	0	0	0	0	0	0	0	0	0	0	0	0	0	0	0	0	0	0	0	0	0	0	0
A_Spec_16S_V34_387CE	A_speciosus	Male	59	Adult	Cecum	Natural	Chitoseyama	0	0	0	0	0	0	0	0	0	0	0	0	0	0	0	0	0	0	0	0	0	0	0	0	0	0	0	0	0	0	0	0	0	0	0	0	0	0	0	0	0	0
A_Spec_16S_V34_387FE	A_speciosus	Male	59	Adult	Rectum	Natural	Chitoseyama	0	0	0	0	0	0	0	0	0	0	0	0	0	0	0	0	0	0	0	0	0	0	0	0	0	0	0	0	0	0	0	0	0	0	0	0	0	0	0	0	0	0
A_Spec_16S_V34_387LI	A_speciosus	Male	59	Adult	Colon	Natural	Chitoseyama	0	0	0	0	0	0	0	0	0	0	0	0	0	0	0	0	0	0	0	0	0	0	0	0	0	0	0	0	0	0	0	0	0	0	0	0	0	0	0	0	0	0
A_Spec_16S_V34_387SI	A_speciosus	Male	59	Adult	Small_Intestine	Natural	Chitoseyama	0	0	0	0	0	0	0	0	0	0	0	0	0	0	0	0	0.00109512	0	0	0	0	0	0	0	0	0	0.000125156	0	0	0	9.38673e-05	0	0	0	0	0	0	0	0	0	0	0
A_Spec_16S_V34_388CE	A_speciosus	Female	35	Adult	Cecum	Natural	Chitoseyama	0	0	0	0	0	0	0	0	0	0	0	0	0	0	0	0	0	0	0	0	0	0	0	0	0	0	0	0	0	0	0	0	0	0	0	0	0	0	0	0	0	0
A_Spec_16S_V34_388FE	A_speciosus	Female	35	Adult	Rectum	Natural	Chitoseyama	0	0	0	0	0	0	0	0	0	0	0	0	0	0.000215877	0	0	0	0	0	0	0	0	0	0	0	0	0	0	0	0	0	0	0	0	0	0	0	0	0	0	0	0
A_Spec_16S_V34_388LI	A_speciosus	Female	35	Adult	Colon	Natural	Chitoseyama	0	0	0	0	0	0	0	0	0	0	0	0	0	0.000189236	0	0	0	0	0	0	0	3.78472e-05	0	0	0	0	0	0	0	0	0	0	0	0	0	0	0	0	0	0	0	0
A_Spec_16S_V34_388SI	A_speciosus	Female	35	Adult	Small_Intestine	Natural	Chitoseyama	0	0	0	0	0	0	0	0	0	0	0	0	0	0.00161575	0	0	0	0	0	0	0	0	0	0	0	0	0	0	0	0	0	0.000499412	0	0	0	0	0	0	0	0	0	0
A_Spec_16S_V34_389LI	A_speciosus	Male	47	Adult	Colon	Natural	Chitoseyama	0	0	0	0	0	0	0	0	0	0	0	0	0	0	0	0	0.000181159	0	0	0	0	0	0	0	0	0	0	0	0	0	0	0	0	0	0	0	0	0	0	0	0	0
A_Spec_16S_V34_389SI	A_speciosus	Male	47	Adult	Small_Intestine	Natural	Chitoseyama	0	0	0	0	0	0	0	0	0	0	0	0	0	0	0	0	0.00100813	0	0	9.7561e-05	0	0	0	0	0	0	0	0	0	0	0	0.000162602	0	0	0	0	0	6.50407e-05	0	0	0	0
A_Spec_16S_V34_3CE	A_speciosus	Male	43	Adult	Cecum	Urban	Kaguraoka_koen	0	0	0	0	0	0	0	0	0	0	0	0	0	0	0	0	0	0	0	0	0	0	0	0	0	0	0	0	0	0	0	0	0	0	0	0	0	0	0	0	0	0
A_Spec_16S_V34_3FE	A_speciosus	Male	43	Adult	Rectum	Urban	Kaguraoka_koen	0	0	0	0	0	0	0	0	0	0	0	0	0	0	0	0	0	0	0	0	0	0	0	0	0	0	0	0	0	0	0	0	0	0	0	0	0	0	0	0	0	0
A_Spec_16S_V34_3LI	A_speciosus	Male	43	Adult	Colon	Urban	Kaguraoka_koen	0	0	0	0	0	0	0	0	0	0	0	0	0	0	0	0	0	0	0	0	0	0	0	0	0	0	0	0	0	0	0	0	0	0	0	0	0	0	0	0	0	0
A_Spec_16S_V34_3SI	A_speciosus	Male	43	Adult	Small_Intestine	Urban	Kaguraoka_koen	0	0	0	0	0	0	0	0	0	0	0	0	0	0	0	6.71892e-05	0	0	0	0	0	0	0	0	0	0	0	0	0	0	0	0	0	0	0	0	0	0	0	0	0	8.95857e-05
A_Spec_16S_V34_431CE	A_speciosus	Male	34	Adult	Cecum	Natural	West_Harushinai	0	0	0	0	0	0	0	0	0	0	0	0	0	0	0	0	0	0	0	0	0	0	0	0	0	0	0	0	0	0	0	0	0	0	0	0	0	0	0	0	0	0
A_Spec_16S_V34_431FE	A_speciosus	Male	34	Adult	Rectum	Natural	West_Harushinai	0	0	0	0	0	0	0	0	0	0	0	0	0	0	0	0	0	0	0	0	0	0	0	0	0	0	0	0	0	0	7.27813e-05	0	0	0	0	0	0	0	0	0	0	0
A_Spec_16S_V34_431LI	A_speciosus	Male	34	Adult	Colon	Natural	West_Harushinai	0	0	0	0	0	0	0	0	0	0	0	0	0	0	0	0	0	0	0	0	0	0	0	0	0	0	0	0	0	0	0	0	7.41326e-05	0	0	0	0	0	0	0	0	0
A_Spec_16S_V34_431SI	A_speciosus	Male	34	Adult	Small_Intestine	Natural	West_Harushinai	0	0	0	0	0	0	0	0	0	0	0	0	0	0	0	0	0	0	0	0	0	0	0	0	0	0	0	0	0	0	0	0	0	0	0	0	0	0	0	0	0	0
A_Spec_16S_V34_432CE	A_speciosus	Male	47	Adult	Cecum	Natural	West_Harushinai	0	0	0	0	0	0	0	0	0	0	0	0	0	0	0	0	0	0	0	0	0	0	0	0	0	0	0	0	0	0	0	0	0	0	0	0	0	0	0	0	0	0
A_Spec_16S_V34_432FE	A_speciosus	Male	47	Adult	Rectum	Natural	West_Harushinai	0	0	0	0	0	0	0	0	0	0	0	0	0	0	0	0	0	0	0	0	0	0	0	0	0	0	0	0	0	0	0	0	0	0	0	0	0	0	0	0	0	0
A_Spec_16S_V34_432LI	A_speciosus	Male	47	Adult	Colon	Natural	West_Harushinai	0	0	0	0	0	0	0	0	0	0	0	0	0	0	0	0	0	0	0	0	0	0	0	0	0	0	0	0	0	0	0	0	0	0	0	0	0	0	0	0	0	0
A_Spec_16S_V34_432SI	A_speciosus	Male	47	Adult	Small_Intestine	Natural	West_Harushinai	0	0	0	0	0	0	0	0	0	0	0	0	0	0	0	0	0	0	0	0	0	0	0	0	0	0	0	0	0	0.000341997	0.000186544	0	0	0	0	0	0	0	0	0	0	0
A_Spec_16S_V34_442CE	A_speciosus	Female	34	Adult	Cecum	Natural	West_Harushinai	0	0	0	0	0	0	0	0	0	0	0	0	0	0	0	0	0	0	0	0	0	0	0	0	0	0	0	0	0	0	0	0	0	0	0	0	0	0	0	0	0	0
A_Spec_16S_V34_442FE	A_speciosus	Female	34	Adult	Rectum	Natural	West_Harushinai	0	0	0	0	0	0	0	0	0	0	0	0	0	0	0	0	0	0	0	0	0	0	0	0	0	0	0	0	0	0	0	0	0	0	0	0	0	0	0	0	0	0
A_Spec_16S_V34_442LI	A_speciosus	Female	34	Adult	Colon	Natural	West_Harushinai	0	0	0	0	0	0	0	0	0	0	0	0	0	0	0	0	0	0	0	0	0	0	0	0	0	0	0	0	0	0	8.01835e-05	0	0	0	0	0	0	0	0	0	0	0
A_Spec_16S_V34_442SI	A_speciosus	Female	34	Adult	Small_Intestine	Natural	West_Harushinai	0	0	0	0	0	0	0	0	0	0	0	0	0	0	0	0	0	0	0	0	0	0	0	0	0	0	0	0	0	0	0	0	0	0	0	0	0	0	0	0	0	0
A_Spec_16S_V34_452CE	A_speciosus	Female	48	Adult	Cecum	Natural	West_Harushinai	0	0	0	0	0	0	0	0	0	0	0	0	0	0	0	0	0	0	0	0	0	0	0	0	0	0	0	0	0	0	0	0	0	0	0	0	0	0	0	0	0	0
A_Spec_16S_V34_452FE	A_speciosus	Female	48	Adult	Rectum	Natural	West_Harushinai	0	0	0	0	0	0	0	0	0	0	0	0	0	0	0	0	0	0	0	0	0	0	0	0	0	0	0	0	0	0	0	0	0	0	0	0	0	0	0	0	0	0
A_Spec_16S_V34_452LI	A_speciosus	Female	48	Adult	Colon	Natural	West_Harushinai	0	0	0	0	0	0	0	0	0	0	0	0	0	0	0	0	0	0	0	0	0	0	0	0	0	0	0	0	0	0	0	0	0	0	0	0	0	0	0	0	0	0
A_Spec_16S_V34_452SI	A_speciosus	Female	48	Adult	Small_Intestine	Natural	West_Harushinai	0	0	0	0	0	0	0	0	0	0	0	0	0	0	0	0	0	0	0	0	0	0	0	0	0	0	0	0	0	0	0	0	0	0	0	0	0	0	0	0	0	0
A_Spec_16S_V34_453CE	A_speciosus	Male	46	Adult	Cecum	Natural	West_Harushinai	0	0	0	0	0	0	0	0	0	0	0	0	0	0	0	0	0	0	0	0	0	0	0	0	0	0	0	0	0	0	0	0	0	0	0	0	0	0	0	0	0	0
A_Spec_16S_V34_453FE	A_speciosus	Male	46	Adult	Rectum	Natural	West_Harushinai	0	0	0	0	0	0	0	0	0	0	0	0	0	0	0	0	0	0	0	0	0	0	0	0	0	0	0	0	0	0	0	0	0	0	0	0	0	0	0	0	0	0
A_Spec_16S_V34_453LI	A_speciosus	Male	46	Adult	Colon	Natural	West_Harushinai	0	0	0	0	0	0	0	0	0	0	0	0	0	0	0	0	0	0	0	0	0	0	0	0	0	0	0	0	0	0	0	0	0	0	0	0	0	0	0	0	0	0
A_Spec_16S_V34_453SI	A_speciosus	Male	46	Adult	Small_Intestine	Natural	West_Harushinai	0	0	0	0	0	0	0	0	3.80481e-05	0	0	0	0.000285361	0	0	0	0	0	0	0	0	0	0	0	0	0	0	0	0	0	7.60963e-05	0	0	0	0	0	0	0	0	0	0	0
A_Spec_16S_V34_4CE	A_speciosus	Male	33	Adult	Cecum	Urban	Kaguraoka_koen	0	0	0	0	0	0	0	0	0	0	0	0	0	0	0	0	0	0	0	0	0	0	0	0	0	0	0	0	0	0	0	0	0	0	0	0	0	0	0	0	0	0
A_Spec_16S_V34_4FE	A_speciosus	Male	33	Adult	Rectum	Urban	Kaguraoka_koen	0	0	0	0	0	0	0	0	0	0	0	0	0	0	0	0	0	0	0	0	0	0	0	0	0	0	0	0	0	0	0	0	0	0	0	0	0	0	0	0	0	0
A_Spec_16S_V34_4LI	A_speciosus	Male	33	Adult	Colon	Urban	Kaguraoka_koen	0	0	0	0	0	0	0	0	0	0	0	0	0	0	0	0	0	0	0	0	0	0	0	0	0	0	0	0	0	0	0	8.44381e-05	0	0	0	0	0	0	0	0	0	0
A_Spec_16S_V34_4SI	A_speciosus	Male	33	Adult	Small_Intestine	Urban	Kaguraoka_koen	0	0	0	0	0	0	0	0	0	0	0	0	0	0	0	0	0.000177532	0	0	0	0	0	0	0	0	0	0	0	0	0	0	0	0	0	0	0	0	0	0	0	0	0
A_Spec_16S_V34_5CE	A_speciosus	Female	29	Sub-Adult	Cecum	Urban	Kaguraoka_koen	0	0	0	0	0	0	0	0	0	0	0	0	0	0	0	0	0	0	0	0	0	0	0	0	0	0	0	0	0	0	0	0	0	0	0	0	0	0	0	0	0	0
A_Spec_16S_V34_5FE	A_speciosus	Female	29	Sub-Adult	Rectum	Urban	Kaguraoka_koen	0	0	0	0	0	0	0	0	0	0	0	0	0	0	0	0	0	0	0	0	0	0	0	0	0	0	0	0	0	0	0	0	0	0	0	0	0	0	0	0	0	0
A_Spec_16S_V34_5LI	A_speciosus	Female	29	Sub-Adult	Colon	Urban	Kaguraoka_koen	0	0	0	0	0	0	0	0	0	0	0	0	0	0	0	0	0	0	0	0	0	0	0	0	0	0	0	0	0	0	0	0	0	0	0	0	0	0	0	0	0	0
A_Spec_16S_V34_5SI	A_speciosus	Female	29	Sub-Adult	Small_Intestine	Urban	Kaguraoka_koen	0	0	0	0	0	0	0	0	0	0	0	0	0	0	0	0	0	0	0	0	0	0	0	0	0	0	0	0	0	0	0	0	0	0	0	0	0	0	0	0	0	0
A_Spec_16S_V34_69CE	A_speciosus	Male	41	Adult	Cecum	Natural	Shirakkeyama	0	0	0	0	0	0	0	0	0	0	0	0	0	0	0	0	0	0	0	0	0	0	0	0	0	0	0	0	0	0	0	0	0	0	0	0	0	0	0	0	0	0
A_Spec_16S_V34_69FE	A_speciosus	Male	41	Adult	Rectum	Natural	Shirakkeyama	0	0	0	0	0	0	0	0	0	0	0	0	0	0	0	0	0	0	0	0	0	0	0	0	0	0	0	0	0	0	0	0	0	0	0	0	0	0	0	0	0	0
A_Spec_16S_V34_69LI	A_speciosus	Male	41	Adult	Colon	Natural	Shirakkeyama	0	0	0	0	0	0	0	0	0	0	0	0	0	0	0	0	0	0	0	0	0	0	0	0	0	0	0	0	0	0	0	0	0	0	0	0	0	0	0	0	0	0
A_Spec_16S_V34_69SI	A_speciosus	Male	41	Adult	Small_Intestine	Natural	Shirakkeyama	0	0	0	0	0	0	0	0	0	0	0	0	0	0	0	0	0	0	0	0	0	0	0	0	0	0	0	0	0	0	0	0	0	0	0	0	0	0	0	0	0	0
A_Spec_16S_V34_72CE	A_speciosus	Male	45	Adult	Cecum	Natural	Shirakkeyama	0	0	0	0	0	0	0	0	0	0	0	0	0	0	0	0	0	0	0	0	0	0	0	0	0	0	0	0	0	0	0	0	0	0	0	0	0	0	0	0	0	0
A_Spec_16S_V34_72FE	A_speciosus	Male	45	Adult	Rectum	Natural	Shirakkeyama	0	0	0	0	0	0	0	0	0	0	0	0	0	0	0	0	0	0	0	0	0	0	0	0	0	0	0	0	0	0	0	0	0	0	0	0	0	0	0	0	0	0
A_Spec_16S_V34_72LI	A_speciosus	Male	45	Adult	Colon	Natural	Shirakkeyama	0	0	0	0	0	0	0	0	0	0	0	0	0	0	0	0	9.70535e-05	0	0	0	0	0	0	0	0	0	0	0	0	0	0	0	0	0	0	0	0	0	0	0	0	0
A_Spec_16S_V34_72SI	A_speciosus	Male	45	Adult	Small_Intestine	Natural	Shirakkeyama	0	0	0	0	0	0	0	0	0	0	0	0	0	0	0	0	0	0	0	0	0	0	0	0	0	0	0	0	0	0	0	0	0	0	0	0	0	0	0	0	0	0
A_Spec_16S_V34_73LI	A_speciosus	Male	25	Sub-Adult	Colon	Natural	Shirakkeyama	0	0	0	0	0	0	0	0	0	0	0	0	0	0	0	0	0	0	0	0	0	0	0	0	0	0	0	0	0	0	0	0	0	0	0	0	0	0	0	0	0	0
A_Spec_16S_V34_73SI	A_speciosus	Male	25	Sub-Adult	Small_Intestine	Natural	Shirakkeyama	0	0	0	0	0	0	0	0	0	0	0	0	0	0	0	0	0	0	0	0	0	0	0	0	0.000407382	0	0	0	0	0	0	0	0	0	0	0	0	0	0	0	0	0
A_Spec_16S_V34_76LI	A_speciosus	Male	34	Adult	Colon	Natural	Shirakkeyama	0	0	0	0	0	0	0	0	0	0	0	0	0	0	0	0	0	0	0	0	0	0	0	0	0	0	0	0	0	0	0	0	0	0	0	0	0	0	0	0	0	0
A_Spec_16S_V34_76SI	A_speciosus	Male	34	Adult	Small_Intestine	Natural	Shirakkeyama	0	0	0	0	0	0	0	0	0	0	0	0	0	0	0	0	0	0	0	0	0	0	0	0	0	0	0	0	0	0	0.000174311	5.81035e-05	0	0	0	0	0	0	0	0	0	0
A_Spec_16S_V34_77LI	A_speciosus	Female	36	Adult	Colon	Natural	Shirakkeyama	0	0	0	0	0	0	0	0	0	0	0	0	0	0	0	0	0.000168067	0	0	0	0	0	0	0	0	0	0	0	0	0	0	0	0	0	0	0	0	0	0	0	0	0
A_Spec_16S_V34_77SI	A_speciosus	Female	36	Adult	Small_Intestine	Natural	Shirakkeyama	0	0	0	0	0	0	0	0	0	0	0	0	0	0	0	0	0.000203711	0	0	0	0	0	0	0	0	0	0	0	0	0	0	0	0	0	0	0	0	0	0	0	0	0
A_Spec_16S_V34_78LI	A_speciosus	Female	25	Sub-Adult	Colon	Natural	Shirakkeyama	0	0	0	0	0	0	0	0	0	0	0	0	0	0	0	0	0	0	0	0	0	0	0	0	0	0	0	0	0	0	0	0	0	0	0	0	0	0	0	0	0	0
A_Spec_16S_V34_78SI	A_speciosus	Female	25	Sub-Adult	Small_Intestine	Natural	Shirakkeyama	0	0	0	0	0	0	0	0	0	0	0	0	0	0	0	0	0	0	0	0	0	0	0	0	0	0	0	0	0	0	0	0	0	0	0	0	0	0	0	0	0	0
A_Spec_16S_V34_79LI	A_speciosus	Male	39	Adult	Colon	Natural	Shirakkeyama	0	0	0	0	0	0	0	0	0	0	0	0	0	0	0	0	6.72393e-05	0	0	0	0	0	0	0	0	0	0	0	0	0	6.72393e-05	0	0	0	0	0	0	0	0	0	0	0
A_Spec_16S_V34_79SI	A_speciosus	Male	39	Adult	Small_Intestine	Natural	Shirakkeyama	0	0	0	0	0	0	0	0	0	0	0	0	0	0	0	0	9.71723e-05	0	0	0	0	0	0	0	0	0	0	0	0	0	5.83034e-05	0	0	0	0	0	0	0	0	0	0	0
A_Spec_16S_V34_80SI	A_speciosus	Female	31	Adult	Small_Intestine	Natural	Shirakkeyama	0	0	0	0	0	0	0	0	0	0	0	0	0	0	0	0	0	0	0	0	0	0	0	0	0	0	0	0	0	0	0	0	0	0	0	0	0	0	0	0	0	0
A_Spec_16S_V34_92LI	A_speciosus	Female	29	Sub-Adult	Colon	Natural	Shirakkeyama	0	0	0	0	0	0	0	0	0	0	0	0	0	0	0	0	0.000120426	0	0	0	0	0	0	0	0	0	0	0	0	0	0	0	0	0	0	0	0	0	0	0	0	0
A_Spec_16S_V34_92SI	A_speciosus	Female	29	Sub-Adult	Small_Intestine	Natural	Shirakkeyama	0	0	0	0	0	0	0	0	0	0	0	0	0	0	0	0	8.39085e-05	0	0	0	0	0	0	0	0	0	0	0	0	0	0	0	0	0	0	0	0	0	0	0	0	0
A_Spec_16S_V34_93LI	A_speciosus	Female	22	Sub-Adult	Colon	Natural	Shirakkeyama	0	0	0	0	0	0	0	0	0	0	0	0	0	0	0	0	0	0	0	0	0	0	0	0	0	0	0	0	0	0	0	0	0	0	0	0	0	0	0	0	0	0
A_Spec_16S_V34_93SI	A_speciosus	Female	22	Sub-Adult	Small_Intestine	Natural	Shirakkeyama	0	0	0	0	0	0	0	0	0	0	0	0	0	0	0	0	0	0	0	0	0	0	0	0	0	0	0	0	0	0	0	0	0	0	0	0	0	0	0	0	0	0
M_Rufo_16S_V34_10LI	M_rufocanus	Female	41	Adult	Colon	Urban	Kaguraoka_koen	0	0	0	0	0	0	0	0	0	0	0	0	0	0	0	0	0	0	0	0	0	0	0	0	0	0	0	0	0	0	0	0	0	0	0	0	0	0	0	0	0	0
M_Rufo_16S_V34_10SI	M_rufocanus	Female	41	Adult	Small_Intestine	Urban	Kaguraoka_koen	0	0	0	0	0	0	0	0	0	0	0	0	0	0	5.54831e-05	0	0	0	5.54831e-05	0	0	0	0	0	0	0	0	0	0	0	0	0	0	0	0	0	0	0	0	0	0	0
M_Rufo_16S_V34_140CE	M_rufocanus	Male	31	Adult	Cecum	Natural	Shirakkeyama	0	0	0	0	0	0	0	0	0	0	0	0	0	0	0	0	0	0	0	0	0	0	0	0	0	0	0	0	0	0	0	0	0	0	0	0	0	0	0	0	0	0
M_Rufo_16S_V34_140FE	M_rufocanus	Male	31	Adult	Rectum	Natural	Shirakkeyama	0	0	0	0	0	0	0	0	0	0	0	0	0	0	0	0	0	0	0	0	0	0	0	0	0	0	0	0	0	0	0	0	0	0	0	0	0	0	0	0	0	0
M_Rufo_16S_V34_140LI	M_rufocanus	Male	31	Adult	Colon	Natural	Shirakkeyama	0	0	0	0	0	0	0	0	0	0	0	0	0	0	0	0	0	0	0	0	0	0	0	0	0	0	0	0	0	0	0	0	0	0	0	0	0	0	0	0	0	0
M_Rufo_16S_V34_140SI	M_rufocanus	Male	31	Adult	Small_Intestine	Natural	Shirakkeyama	0	0	0	0	0	0	0	0	0	0	0	0	0	0	0	0	0	0	0	0	0	0	0	0	0	0	0	0	0	0	0	0	0	0	0	0	0	0	0	0	0	0
M_Rufo_16S_V34_141CE	M_rufocanus	Male	18	Sub-Adult	Cecum	Natural	Shirakkeyama	0	0	0	0	0	0	0	0	0	0	0	0	0	0	0	0	0	0	0	0	0	0	0	0	0	0	0	0	0	0	0	0	0	0	0	0	0	0	0	0	0	0
M_Rufo_16S_V34_141FE	M_rufocanus	Male	18	Sub-Adult	Rectum	Natural	Shirakkeyama	0	0	0	0	0	0	0	0	0	0	0	0	0	0	0	0	0	0	0	0	0	0	0	0	0	0	0	0	0	0	0	0	0	0	0	0	0	0	0	0	0	0
M_Rufo_16S_V34_141LI	M_rufocanus	Male	18	Sub-Adult	Colon	Natural	Shirakkeyama	0	0	0	0	0	0	0	0	0	0	0	0	0	0	0	0	0	0	0	0	0	0	0	0	0	0	0	0	0	0	0	0	0	0	0	0	0	0	0	0	0	0
M_Rufo_16S_V34_141SI	M_rufocanus	Male	18	Sub-Adult	Small_Intestine	Natural	Shirakkeyama	0	0	0	0	0	0	0	0	0	0	0	0	0	0	0	0	0	0	0	0	0	0	0	0	0	0	0	0	0	0	0	0	0	0	0	0	0	0	0	0	0	0
M_Rufo_16S_V34_142CE	M_rufocanus	Female	20	Sub-Adult	Cecum	Natural	Shirakkeyama	0	0	0	0	0	0	0	0	0	0	0	0	0	0	0	0	0	0	0	0	0	0	0	0	0	0	0	0	0	0	0	0	0	0	0	0	0	0	0	0	0	0
M_Rufo_16S_V34_142FE	M_rufocanus	Female	20	Sub-Adult	Rectum	Natural	Shirakkeyama	0	0	0	0	0	0	0	0	0	0	0	0	0	0	0	0	0	0	0	0	0	0	0	0	0	0	0	0	0	0	0	0	0	0	0	0	0	0	0	0	0	0
M_Rufo_16S_V34_142LI	M_rufocanus	Female	20	Sub-Adult	Colon	Natural	Shirakkeyama	0	0	0	0	0	0	0	0	0	0	0	0	0	0	0	0	0	0	0	0	0	0	0	0	0	0	0	0	0	0	0	0	0	0	0	0	0	0	0	0	0	0
M_Rufo_16S_V34_142SI	M_rufocanus	Female	20	Sub-Adult	Small_Intestine	Natural	Shirakkeyama	0	0	0	0	0	0	0	0	0	0	0	0	0	0	0	0	9.48429e-05	0	0	0	0	0	0	0	0	0	0	0	0	0	0	0	0	0	0	0	0	0	0	0	0	0
M_Rufo_16S_V34_156CE	M_rufocanus	Female	36	Adult	Cecum	Urban	Kaguraoka_koen	0	0	0	0	0	0	0	0	0	0	0	0	0	0	0	0	0	0	0	0	0	0	0	0	0	0	0	0	0	0	0	0	0	0	0	0	0	0	0	0	0	0
M_Rufo_16S_V34_156FE	M_rufocanus	Female	36	Adult	Rectum	Urban	Kaguraoka_koen	0	0	0	0	0	0	0	0	0	0	0	0	0	0	0	0	0	0	0	0	0	0	0	0	0	0	0	0	0	0	0	0	0	0	0	0	0	0	0	0	0	0
M_Rufo_16S_V34_156LI	M_rufocanus	Female	36	Adult	Colon	Urban	Kaguraoka_koen	0	0	0	0	0	0	0	0	0	0	0	0	0	0	0	0	0	0	0	0	0	0	0	0	0	0	0	0	0	0	0	0	0	0	0	0	0	0	0	0	0	0
M_Rufo_16S_V34_156SI	M_rufocanus	Female	36	Adult	Small_Intestine	Urban	Kaguraoka_koen	0	0	0	0	0	0	0	0	0	0	0	0	0	0	0	0	0	0	0	0	3.12042e-05	0	0	0	0	0	0	0	0	0	0	0	0	0	0	0	0	0	0	0	0	0
M_Rufo_16S_V34_163CE	M_rufocanus	Female	31	Adult	Cecum	Urban	Maruyama_koen	0	0	0	0	0	0	0	0	0	0	0	0	0	0	0	0	0	0	0	0	0	0	0	0	0	0	0	0	0	0	0	0	0	0	0	0	0	0	0	0	0	0
M_Rufo_16S_V34_163FE	M_rufocanus	Female	31	Adult	Rectum	Urban	Maruyama_koen	0	0	0	0	0	0	0	0	0	0	0	0	0	0	0	0	0	0	0	0	0	0	0	0	0	0	0	0	0	0	0	0	0	0	0	0	0	0	0	0	0	0
M_Rufo_16S_V34_163LI	M_rufocanus	Female	31	Adult	Colon	Urban	Maruyama_koen	0	0	0	0	0	0	0	0	0	0	0	0	0	0	0	0	0	0	0	0	0	0	0	0	0	0	0	0	0	0	0	0	0	0	0	0	0	0	0	0	0	0
M_Rufo_16S_V34_163SI	M_rufocanus	Female	31	Adult	Small_Intestine	Urban	Maruyama_koen	0	0	0	0	0	0	0	0	0	0	0	0	0	0	0	0	0	0	0	0	0	0	0	0	0	0	0	0	0	0	6.76121e-05	0	0	0	0	0	0	0	0	0	0	0
M_Rufo_16S_V34_164CE	M_rufocanus	Male	24	Sub-Adult	Cecum	Urban	Maruyama_koen	0	0	0	0	0	0	0	0	0	0	0	0	0	0	0	0	0	0	0	0	0	0	0	0	0	0	0	0	0	0	0	0	0	0	0	0	0	0	0	0	0	0
M_Rufo_16S_V34_164FE	M_rufocanus	Male	24	Sub-Adult	Rectum	Urban	Maruyama_koen	0	0	0	0	0	0	0	0	0	0	0	0	0	0	0	0	0	0	0	0	0	0	0	0	0	0	0	0	0	0	0	0	0	0	0	0	0	0	0	0	0	0
M_Rufo_16S_V34_164LI	M_rufocanus	Male	24	Sub-Adult	Colon	Urban	Maruyama_koen	0	0	0	0	0	0	0	0	0	0	0	0	0	0	0	0	0	0	0	0	0	0	0	0	0	0	0	0	0	0	0	0	0	0	0	0	0	0	0	0	0	0
M_Rufo_16S_V34_164SI	M_rufocanus	Male	24	Sub-Adult	Small_Intestine	Urban	Maruyama_koen	0	0	0	0	0	0	0	0	0	0	0	0	0	0	0	0	0	0	0	0	0	0	0	0	0	0	0	0	0	0	0	0	0	0	0	0	0	0	0	0	0	0
M_Rufo_16S_V34_165CE	M_rufocanus	Male	24	Sub-Adult	Cecum	Urban	Maruyama_koen	0	0	0	0	0	0	0	0	0	0	0	0	0	0	0	0	0	0	0	0	0	0	0	0	0	0	0	0	0	0	0	0	0	0	0	0	0	0	0	0	0	0
M_Rufo_16S_V34_165FE	M_rufocanus	Male	24	Sub-Adult	Rectum	Urban	Maruyama_koen	0	0	0	0	0	0	0	0	0	0	0	0	0	0	0	0	0	0	0	0	0	0	0	0	0	0	0	0	0	0	0	0	0	0	0	0	0	0	0	0	0	0
M_Rufo_16S_V34_165LI	M_rufocanus	Male	24	Sub-Adult	Colon	Urban	Maruyama_koen	0	0	0	0	0	0	0	0	0	0	0	0	0	0	0	0	0	0	0	0	0	0	0	0	0	0	0	0	0	0	0	0	0	0	0	0	0	0	0	0	0	0
M_Rufo_16S_V34_165SI	M_rufocanus	Male	24	Sub-Adult	Small_Intestine	Urban	Maruyama_koen	0	0	0	0	0	0	0	0	0	0	0	0	0	0	0	0	0	0	0	0	0	0	0	0	0	0	0	0	0	0	9.8781e-05	0	0	0	0	0	0	0	0	0	0	0
M_Rufo_16S_V34_16LI	M_rufocanus	Female	35	Adult	Colon	Urban	Kaguraoka_koen	0	0	0	0	0	0	0	0	0	0	0	0	0	0	0	0	0	0	0	0	0	0	0	0	0	0	0	0	0	0	0	0	0	0	0	0	0	0	0	0	0	0
M_Rufo_16S_V34_16SI	M_rufocanus	Female	35	Adult	Small_Intestine	Urban	Kaguraoka_koen	0	0	0	0	0	0	0	0	0	0	0	0	0	0	0	0	0	0	0	0	0	0	0	0	0	0	0	0	0	0	0	0.000147239	0	0	0	0	0	0	0	0	0	0
M_Rufo_16S_V34_170CE	M_rufocanus	Female	31	Adult	Cecum	Urban	Maruyama_koen	0	0	0	0	0	0	0	0	0	0	0	0	0	0	0	0	0	0	0	0	0	0	0	0	0	0	0	0	0	0	0	0	0	0	0	0	0	0	0	0	0	0
M_Rufo_16S_V34_170FE	M_rufocanus	Female	31	Adult	Rectum	Urban	Maruyama_koen	0	0	0	0	0	0	0	0	0	0	0	0	0	0	0	0	0	4.53741e-05	0	0	0	0	0	0	0	0	0	0	0	0	0	0	0	0	0	0	0	0	0	0	0	0
M_Rufo_16S_V34_170LI	M_rufocanus	Female	31	Adult	Colon	Urban	Maruyama_koen	0	0	0	0	0	0	0	0	0	0	0	0	0	0	0	0	0	0	0	0	0	0	0	0	0	0	0	0	0	0	0	0	0	0	0	0	0	0	0	0	0	0
M_Rufo_16S_V34_170SI	M_rufocanus	Female	31	Adult	Small_Intestine	Urban	Maruyama_koen	0	0	0	0	0	0	0	0	0	0	0	0	0	0	0	0	0	0	0	0	0	0	0	0	0	0	0	0	0	0	0	0	0	0	0	0	0	0	0	0	0	0
M_Rufo_16S_V34_176LI	M_rufocanus	Female	14	Sub-Adult	Colon	Urban	Maruyama_koen	0	0	0	0	0	0	0	0	0	0	0	0	0	0	0	0	0	0	0	0	0	0	0	0	0	0	0	0	0	0	0	0	0	0	0	0	0	0	0	0	0	0
M_Rufo_16S_V34_176SI	M_rufocanus	Female	14	Sub-Adult	Small_Intestine	Urban	Maruyama_koen	0	0	0	0	0	0	0.000136821	0	0	0	0	0	0	0	0	0	4.56069e-05	0	0	0	0	0	0	0	0	0	0	0	0	0	0	0.000205231	0	6.84104e-05	0	0	0	0	0	0	0	0
M_Rufo_16S_V34_177LI	M_rufocanus	Female	27	Sub-Adult	Colon	Urban	Maruyama_koen	0	0	0	0	0	0	0	0	0	0	0	0	0	0	0	0	0	0	0	0	0	0	0	0	0	0	0	0	0	0	0	0	0	0	0	0	0	0	0	0	0	0
M_Rufo_16S_V34_177SI	M_rufocanus	Female	27	Sub-Adult	Small_Intestine	Urban	Maruyama_koen	0	0	0	0	0	0	0	0	0	0	0	0	0	0	0	0	3.39121e-05	0	0	0	0	0	0	0	0	0	0	0	0	0	0	0	0	0	0	0	0	0	0	0	0	0
M_Rufo_16S_V34_178LI	M_rufocanus	Female	11	Sub-Adult	Colon	Urban	Maruyama_koen	0	0	0	0	0	0	0	0	0	0	0	0	0	0	0	0	0	0	0	0	0	0	0	0	0	0	0	0	0	0	0	0	0	0	0	0	0	0	0	0	0	0
M_Rufo_16S_V34_178SI	M_rufocanus	Female	11	Sub-Adult	Small_Intestine	Urban	Maruyama_koen	0	0	0	0	0	0	0	0	0	0	0	0	0	0	0	0	0.000115785	0	0	0	0	0	0	0	0	0	0	0	0	0	0	0	0	0	0	0	0	0	0	0	0	0
M_Rufo_16S_V34_179LI	M_rufocanus	Female	39	Adult	Colon	Urban	Maruyama_koen	0	0	0	0	0	0	0	0	0	0	0	0	0	0	0	0	0	0	0	0	0	0	0	0	0	0	0	0	0	0	0	0	0	0	0	0	0	0	0	0	0	0
M_Rufo_16S_V34_179SI	M_rufocanus	Female	39	Adult	Small_Intestine	Urban	Maruyama_koen	0	0	0	0	0	0	0	0	0	0	0	0	0	0	0	0	0	0	0	0	0	0	0	0	0	0	0	0	0	0	0	0	0	0	0	0	0	0	0	0	0	0
M_Rufo_16S_V34_17LI	M_rufocanus	Male	34	Adult	Colon	Urban	Kaguraoka_koen	0	0	0	0	0	0	0	0	0	0	0	0	0	0	0	0	0	0	0	0	0	0	0	0	0	0	0	0	0	0	0	0	0	0	0	0	0	0	0	0	0	0
M_Rufo_16S_V34_17SI	M_rufocanus	Male	34	Adult	Small_Intestine	Urban	Kaguraoka_koen	0	0	0	0	0	0	0	0	0	0	0	0	0	0	0	0	0	0	0	0	0	0	0	0	0	0	0	0	0	0	0	0	0	0	0	0	0	0	0	0	0	0
M_Rufo_16S_V34_188LI	M_rufocanus	Female	37	Adult	Colon	Urban	Kaguraoka_koen	0	0	0	0	0	0	0	0	0	0	0	0	0	0	0	0	0	0	0	0	0	0	0	0	0	0	0	0	0	0	0	0	0	0	0	0	0	0	0	0	0	0
M_Rufo_16S_V34_188SI	M_rufocanus	Female	37	Adult	Small_Intestine	Urban	Kaguraoka_koen	0	0	0	0	0	0	0	7.28314e-05	0	0	0	0	0	0	0	0	0.000194217	0	0	0	0	0	0	0	0	0	0	0	0	0	0	0	0	0	0	0	0	0	0	0	0	0
M_Rufo_16S_V34_190CE	M_rufocanus	Male	16	Sub-Adult	Cecum	Natural	Mukoyama	0	0	0	0	0	0	0	0	0	0	0	0	0	0	0	0	0	0	0	0	0	0	0	0	0	0	0	0	0	0	0	0	0	0	0	0	0	0	0	0	0	0
M_Rufo_16S_V34_190FE	M_rufocanus	Male	16	Sub-Adult	Rectum	Natural	Mukoyama	0	0	0	0	0	0	0	0	0	0	0	0	0	0	0	0	0	0	0	0	0	0	0	0	0	0	0	0	0	0	0	0	0	0	0	0	0	0	0	0	0	0
M_Rufo_16S_V34_190LI	M_rufocanus	Male	16	Sub-Adult	Colon	Natural	Mukoyama	0	0	0	0	0	0	0	0	0	0	0	0	0	0	0	0	0	0	0	0	0	0	0	0	0	0	0	0	0	0	0	0	0	0	0	0	0	0	0	0	0	0
M_Rufo_16S_V34_190SI	M_rufocanus	Male	16	Sub-Adult	Small_Intestine	Natural	Mukoyama	0	0	0	0	0	0	0	0	0	0	0	0	0	0	0	0	0	0	0	0	0	0	0	0	0	0	0	0	0	0	0	0	0	0	0	0	0	0	0	0	0	0
M_Rufo_16S_V34_230CE	M_rufocanus	Female	29	Sub-Adult	Cecum	Natural	Mukoyama	0	0	0	0	0	0	0	0	0	0	0	0	0	0	0	0	0	0	0	0	0	0	0	0	0	0	0	0	0	0	0	0	0	0	0	0	0	0	0	0	0	0
M_Rufo_16S_V34_230FE	M_rufocanus	Female	29	Sub-Adult	Rectum	Natural	Mukoyama	0	0	0	0	0	0	0	0	0	0	0	0	0	0	0	0	0	0	0	0	0	0	0	0	0	0	0	0	0	0	0	0	0	0	0	0	0	0	0	0	0	0
M_Rufo_16S_V34_230LI	M_rufocanus	Female	29	Sub-Adult	Colon	Natural	Mukoyama	0	0	0	0	0	0	0	0	0	0	0	0	0	0	0	0	0	0	0	0	0	0	0	0	0	0	0	0	0	0	0	0	0	0	0	0	0	0	0	0	0	0
M_Rufo_16S_V34_230SI	M_rufocanus	Female	29	Sub-Adult	Small_Intestine	Natural	Mukoyama	0	0	0	0	0	0	0	0	0	0	0	0	0	0	0	0	0	0	0	0	0	0	0	0	0	0	0	0	0	0	0	0	0	0	0	0	0	0	0	0	0	0
M_Rufo_16S_V34_231CE	M_rufocanus	Female	28	Sub-Adult	Cecum	Natural	Mukoyama	0	0	0	0	0	0	0	0	0	0	0	0	0	0	0	0	0	0	0	0	0	0	0	0	0	0	0	0	0	0	0	0	0	0	0	0	0	0	0	0	0	0
M_Rufo_16S_V34_231FE	M_rufocanus	Female	28	Sub-Adult	Rectum	Natural	Mukoyama	0	0	0	0	0	0	0	0	0	0	0	0	0	0	0	0	0	0	0	0	0	0	0	0	0	0	0	0	0	0	0	0	0	0	0	0	0	0	0	0	0	0
M_Rufo_16S_V34_231LI	M_rufocanus	Female	28	Sub-Adult	Colon	Natural	Mukoyama	0	0	0	0	0	0	0	0	0	0	0	0	0	0	0	0	0	0	0	0	0	0	0	0	0	0	0	0	0	0	0	5.15216e-05	0	0	0	0	0	0	0	0	0	0
M_Rufo_16S_V34_231SI	M_rufocanus	Female	28	Sub-Adult	Small_Intestine	Natural	Mukoyama	0	0	0	0	0	0	0	0	0	0	0	0	0	0	0	0	7.93185e-05	0	0	0	0	0	0	0	0	0	0	0	0	0	0.000396592	0.000111046	0	0	0	0	0	0	0	0	0	0
M_Rufo_16S_V34_253CE	M_rufocanus	Male	16	Sub-Adult	Cecum	Urban	Shunkodai_koen	0	0	0	0	0	0	0	0	0	0	0	0	0	0	0	0	0	0	0	0	0	0	0	0	0	0	0	0	0	0	0	0	0	0	0	0	0	0	0	0	0	0
M_Rufo_16S_V34_253FE	M_rufocanus	Male	16	Sub-Adult	Rectum	Urban	Shunkodai_koen	0	0	0	0	0	0	0	0	0	0	0	0	0	0	0	0	0	0	0	0	0	0	0	0	0	0	0	0	0	0	0	0	0	0	0	0	0	0	0	0	0	0
M_Rufo_16S_V34_253LI	M_rufocanus	Male	16	Sub-Adult	Colon	Urban	Shunkodai_koen	0	0	0	0	0	0	0	0	0	0	0	0	0	0	0	0	0	0	0	0	0	0	0	0	0	0	0	0	0	0	0	0	0	0	0	0	0	0	0	0	0	0
M_Rufo_16S_V34_253SI	M_rufocanus	Male	16	Sub-Adult	Small_Intestine	Urban	Shunkodai_koen	0	0	0	0	0	0	0	0	0	0	0	0	0	0	0	0	0	0	0	0	0	0	0	0	0	0	0	0	0	0	0	0	0	0	0	0	0	0	0	0	0	0
M_Rufo_16S_V34_254CE	M_rufocanus	Female	29	Sub-Adult	Cecum	Urban	Shunkodai_koen	0	0	0	0	0	0	0	0	0	0	0	0	0	0	0	0	0	0	0	0	0	0	0	0	0	0	0	0	0	0	0	0	0	0	0	0	0	0	0	0	0	0
M_Rufo_16S_V34_254FE	M_rufocanus	Female	29	Sub-Adult	Rectum	Urban	Shunkodai_koen	0	0	0	0	0	0	0	0	0	0	0	0	0	0	0	0	0	0	0	0	0	0	0	0	0	0	0	0	0	0	0	0	0	0	0	0	0	0	0	0	0	0
M_Rufo_16S_V34_254LI	M_rufocanus	Female	29	Sub-Adult	Colon	Urban	Shunkodai_koen	0	0	0	0	0	0	0	0	0	0	0	0	0	0	0	0	0	0	0	0	0	0	0	0	0	0	0	0	0	0	0	0	0	0	0	0	0	0	0	0	0	0
M_Rufo_16S_V34_254SI	M_rufocanus	Female	29	Sub-Adult	Small_Intestine	Urban	Shunkodai_koen	0	0	0	0	0	0	0	0	0	0	0	0	0	0	0	0	0	0	0	0	0	0	0	0	0	0	0	0	0	0	0	0	0	0	0	0	0	0	0	0	0	0
M_Rufo_16S_V34_255CE	M_rufocanus	Female	18	Sub-Adult	Cecum	Urban	Shunkodai_koen	0	0	0	0	0	0	0	0	0	0	0	0	0	0	0	0	0	0	0	0	0	0	0	0	0	0	0	0	0	0	0	0	0	0	0	0	0	0	0	0	0	0
M_Rufo_16S_V34_255FE	M_rufocanus	Female	18	Sub-Adult	Rectum	Urban	Shunkodai_koen	0	0	0	0	0	0	0	0	0	0	0	0	0	0	0	0	0	0	0	0	0	0	0	0	0	0	0	0	0	0	0	0	0	0	0	0	0	0	0	0	0	0
M_Rufo_16S_V34_255LI	M_rufocanus	Female	18	Sub-Adult	Colon	Urban	Shunkodai_koen	0	0	0	0	0	0	0	0	0	0	0	0	0	0	0	0	0	0	0	0	0	0	0	0	0	0	0	0	0	0	0	0	0	0	0	0	0	0	0	0	0	0
M_Rufo_16S_V34_255SI	M_rufocanus	Female	18	Sub-Adult	Small_Intestine	Urban	Shunkodai_koen	0	0	0	0	0	0	0	0	0	0	0	5.89623e-05	0	0	0	0	0.000294811	0	0	0	0	0	0	0	0	0	0	0	0	0	0	0	0	0	0	0	0	0	0	0	0	0
M_Rufo_16S_V34_256CE	M_rufocanus	Female	45	Adult	Cecum	Urban	Shunkodai_koen	0	0	0	0	0	0	0	0	0	0	0	0	0	0	0	0	0	0	0	0	0	0	0	0	0	0	0	0	0	0	0	0	0	0	0	0	0	0	0	0	0	0
M_Rufo_16S_V34_256FE	M_rufocanus	Female	45	Adult	Rectum	Urban	Shunkodai_koen	0	0	0	0	0	0	0	0	0	0	0	0	0	0	0	0	0	0	0	0	0	0	0	0	0	0	0	0	0	0	0	0	0	0	0	0	0	0	0	0	0	0
M_Rufo_16S_V34_256LI	M_rufocanus	Female	45	Adult	Colon	Urban	Shunkodai_koen	0	0	0	0	0	0	0	0	0	0	0	0	0	0	0	0	0	0	0	0	0	0	0	0	0	0	0	0	0	0	0	0	0	0	0	0	0	0	0	0	0	0
M_Rufo_16S_V34_256SI	M_rufocanus	Female	45	Adult	Small_Intestine	Urban	Shunkodai_koen	0	0	0	0	0	0	0	0	0	0	0	0	0	0	0	0	0	0	0	0	0	0	0	0	0	0	0	0	0	0	7.09464e-05	0	0	0	0	0	3.04056e-05	0	0	0	0	0
M_Rufo_16S_V34_262CE	M_rufocanus	Female	34	Adult	Cecum	Urban	Shunkodai_koen	0	0	0	0	0	0	0	0	0	0	0	0	0	0	0	0	0	0	0	0	0	0	0	0	0	0	0	0	0	0	0	0	0	0	0	0	0	0	0	0	0	0
M_Rufo_16S_V34_262FE	M_rufocanus	Female	34	Adult	Rectum	Urban	Shunkodai_koen	0	0	0	0	0	0	0	0	0	0	0	0	0	0	0	0	0	0	0	0	0	0	0	0	0	0	0	0	0	0	0	0	0	0	0	0	0	0	0	0	0	0
M_Rufo_16S_V34_262LI	M_rufocanus	Female	34	Adult	Colon	Urban	Shunkodai_koen	0	0	0	0	0	0	0	0	0	0	0	0	0	0	0	0	0	0	0	0	0	0	0	0	0	0	0	0	0	0	0	0	0	0	0	0	0	0	0	0	0	0
M_Rufo_16S_V34_262SI	M_rufocanus	Female	34	Adult	Small_Intestine	Urban	Shunkodai_koen	0	0	0	0	0	0	0	0	0	0	0	0	0	0	0	0	0	0	0	0	0	0	0	0	0	0	0	0	0	0	0	0	0	0	0	0	0	0	0	0	0	0
M_Rufo_16S_V34_263CE	M_rufocanus	Female	42	Adult	Cecum	Urban	Shunkodai_koen	0	0	0	0	0	0	0	0	0	0	0	0	0	0	0	0	0	0	0	0	0	0	0	0	0	0	0	0	0	0	0	0	0	0	0	0	0	0	0	0	0	0
M_Rufo_16S_V34_263FE	M_rufocanus	Female	42	Adult	Rectum	Urban	Shunkodai_koen	0	0	0	0	0	0	0	0	0	0	0	0	0	0	0	0	0	0	0	0	0	0	0	0	0	0	0	0	0	0	0	0	0	0	0	0	0	0	0	0	0	0
M_Rufo_16S_V34_263LI	M_rufocanus	Female	42	Adult	Colon	Urban	Shunkodai_koen	0	0	0	0	0	0	0	0	0	0	0	0	0	0	0	0	0	0	0	0	0	0	0	0	0	0	0	0	0	0	0	0	0	0	0	0	0	0	0	0	0	0
M_Rufo_16S_V34_263SI	M_rufocanus	Female	42	Adult	Small_Intestine	Urban	Shunkodai_koen	0	0	0	0	0	0	0	0	0	0	0	0	0	0	0	0	0	0	0	0	0	0	0	0	0	0	0	0	0	0	0	0	0	0	0	0	0	0	0	0	0	0
M_Rufo_16S_V34_264LI	M_rufocanus	Female	32	Adult	Colon	Urban	Shunkodai_koen	0	0	0	0	0	0	0	0	0	0	0	0	0	0	0	0	0	0	0	0	0	0	0	0	0	0	0	0	0	0	0	0	0	0	0	0	0	0	0	0	0	0
M_Rufo_16S_V34_264SI	M_rufocanus	Female	32	Adult	Small_Intestine	Urban	Shunkodai_koen	0	0	0	0	0	0	0	0	0	0	0	0	0	0	0	0	0	0	0	0	0	0	0	0	0	0	0	0	0	0	0.000218477	0	0	0	0	0	0	0	0	0	0	0
M_Rufo_16S_V34_265LI	M_rufocanus	Male	25	Sub-Adult	Colon	Urban	Shunkodai_koen	0	0	0	0	0	0	0	0	0	0	0	0	0	0	0	0	0	0	0	0	0	0	0	0	0	0	0	0	0	0	0	0	0	0	0	0	0	0	0	0	0	0
M_Rufo_16S_V34_265SI	M_rufocanus	Male	25	Sub-Adult	Small_Intestine	Urban	Shunkodai_koen	0	0	0	0	0	0	0	0	0	0	0	0	0	0	0	0	0	0	0	0	0	0	0	0	0	0	0	0	0	0	0	0	0	0	0	0	0	0	0	0	0	0
M_Rufo_16S_V34_266CE	M_rufocanus	Female	43	Adult	Cecum	Urban	Shunkodai_koen	0	0	0	0	0	0	0	0	0	0	0	0	0	0	0	0	0	0	0	0	0	0	0	0	0	0	0	0	0	0	0	0	0	0	0	0	0	0	0	0	0	0
M_Rufo_16S_V34_266FE	M_rufocanus	Female	43	Adult	Rectum	Urban	Shunkodai_koen	0	0	0	0	0	0	0	0	0	0	0	0	0	0	0	0	0	0	0	0	0	0	0	0	0	0	0	0	0	0	0	0	0	0	0	0	0	0	0	0	0	0
M_Rufo_16S_V34_266LI	M_rufocanus	Female	43	Adult	Colon	Urban	Shunkodai_koen	0	0	0	0	0	0	0	0	0	0	0	0	0	0	0	0	0	0	0	0	0	0	0	0	0	0	0	0	0	0	0	0	0	0	0	0	0	0	0	0	0	0
M_Rufo_16S_V34_266SI	M_rufocanus	Female	43	Adult	Small_Intestine	Urban	Shunkodai_koen	0	0	0	0	0	0	0	0	0	0	0	0	0	0	0	0	0	0	0	0	0	0	0	0	0	0	0	0	0	0	0	0	0	0	0	0	0	0	0	0	0	0
M_Rufo_16S_V34_267SI	M_rufocanus	Female	17	Sub-Adult	Small_Intestine	Urban	Shunkodai_koen	0	0	0	0	0	0	0	0	0	0	0	0	0	0	0	0	0	0	0	0	0	0	0	0	0	0	0	0	0	0	0	0	0	0	0	0	0	0	0	0	0	0
M_Rufo_16S_V34_268CE	M_rufocanus	Female	39	Adult	Cecum	Urban	Shunkodai_koen	0	0	0	0	0	0	0	0	0	0	0	0	0	0	0	0	0	0	0	0	0	0	0	0	0	0	0	0	0	0	0	0	0	0	0	0	0	0	0	0	0	0
M_Rufo_16S_V34_268FE	M_rufocanus	Female	39	Adult	Rectum	Urban	Shunkodai_koen	0	0	0	0	0	0	0	0	0	0	0	0	0	0	0	0	0	0	0	0	0	0	0	0	0	0	0	0	0	0	0	0	0	0	0	0	0	0	0	0	0	0
M_Rufo_16S_V34_268LI	M_rufocanus	Female	39	Adult	Colon	Urban	Shunkodai_koen	0	0	0	0	0	0	0	0	0	0	0	0	0	0	0	0	0	0	0	0	0	0	0	0	0	0	0	0	0	0	0	0	0	0	0	0	0	0	0	0	0	0
M_Rufo_16S_V34_268SI	M_rufocanus	Female	39	Adult	Small_Intestine	Urban	Shunkodai_koen	0	0	0	0	0	0	0	0	0	0	0	0	0	0	0	0	0	0	0	0	0	0	0	0	0	0	0	0	0	0	0	0	0	0	0	0	0	0	0	0	0	0
M_Rufo_16S_V34_269LI	M_rufocanus	Female	30	Adult	Colon	Urban	Shunkodai_koen	0	0	0	0	0	0	0	0	0	0	0	0	0	0	0	0	0	0	0	0	0	0	0	0	0	0	0	0	0	0	0	0	0	0	0	0	0	0	0	0	0	0
M_Rufo_16S_V34_269SI	M_rufocanus	Female	30	Adult	Small_Intestine	Urban	Shunkodai_koen	0	0	0	0	0	0	0	0	0	0	0	0	0	0	0	0	0	0	0	0	0	0	0	0	0	0	0	0	0	0	8.29686e-05	0	0	0	0	0	0	0	0	0	0	0
M_Rufo_16S_V34_2CE	M_rufocanus	Male	36	Adult	Cecum	Urban	Kaguraoka_koen	0	0	0	0	0	0	0	0	0	0	0	0	0	0	0	0	0	0	0	0	0	0	0	0	0	0	0	0	0	0	0	0	0	0	0	0	0	0	0	0	0	0
M_Rufo_16S_V34_2FE	M_rufocanus	Male	36	Adult	Rectum	Urban	Kaguraoka_koen	0	0	0	0	0	0	0	0	0	0	0	0	0	0	0	0	0	0	0	0	0	0	0	0	0	0	0	0	0	0	0	0	0	0	0	0	0	0	0	0	0	0
M_Rufo_16S_V34_2LI	M_rufocanus	Male	36	Adult	Colon	Urban	Kaguraoka_koen	0	0	0	0	0	0	0	0	0	0	0	0	0	0	0	0	0	0	0	0	0	0	0	0	0	0	0	0	0	0	0	0	0	0	0	0	0	0	0	0	0	0
M_Rufo_16S_V34_2SI	M_rufocanus	Male	36	Adult	Small_Intestine	Urban	Kaguraoka_koen	0	0	0	0	0	0	0	0	0	0	0	0	0	0	0	0	0	0	0	0	0	0	0	0	0	0	0	0	0	0	0	0	0	0	0	0	0	0	0	0	0	0
M_Rufo_16S_V34_310LI	M_rufocanus	Male	25	Sub-Adult	Colon	Urban	Shunkodai_koen	0	0	0	0	0	0	0	0	0	0	0	0	0	0	0	0	0	0	0	0	0	0	0	0	0	0	0	0	0	0	0	0	0	0	0	0	0	0	0	0	0	0
M_Rufo_16S_V34_310SI	M_rufocanus	Male	25	Sub-Adult	Small_Intestine	Urban	Shunkodai_koen	0	0	0	0	0	0	0	0	0	0	0	0	0	0	0	0	0	0	0	0	0	0	0	0	0	0	0	0	0	0	0	0	0	0	0	0	0	0	0	0	0	0.000528123
M_Rufo_16S_V34_311SI	M_rufocanus	Male	18	Sub-Adult	Small_Intestine	Urban	Shunkodai_koen	0	0	0	0	0	0	0	0	0	0	0	0	0	0	0	0	0	0	0	0	0	0	0	0	0	0	0	0	0	0	0	0	0	0	0	0	0	0	0	0	0	0
M_Rufo_16S_V34_312LI	M_rufocanus	Female	43	Adult	Colon	Urban	Shunkodai_koen	0	0	0	0	0	0	0	0	0	0	0	0	0	0	0	0	0	0	0	0	0	0	0	0	0	0	0	0	0	0	0	0	0	0	0	0	0	0	0	0	0	0
M_Rufo_16S_V34_312SI	M_rufocanus	Female	43	Adult	Small_Intestine	Urban	Shunkodai_koen	0	0	0	0	0	0	0	0	0	0	0	0	0	0	0	0	0	0	0	0	0	0	0	0	0	0	0	0	0	0	0	0	0	0	0	0	0	0	0	0	0	0
M_Rufo_16S_V34_318SI	M_rufocanus	Female	19	Sub-Adult	Small_Intestine	Urban	Shunkodai_koen	0	0	0	0	0	0	0	0	0	0	0	0	0	0	0	0	0	0	0	0	0	0	0	0	0	0	0	0	0	0	0	0	0	0	0	0	0	0	0	0	0	0
M_Rufo_16S_V34_319SI	M_rufocanus	Female	15	Sub-Adult	Small_Intestine	Urban	Shunkodai_koen	0	0	0	0	0	0	0	0	0	0	0	0	0	0	0	0	0.000377415	0	0	0	0	0	0	0	0	0	0	0	0	0	0	0	0	0	0	0	0	0	0	0	0	0
M_Rufo_16S_V34_31CE	M_rufocanus	Male	41	Adult	Cecum	Urban	Kaguraoka_koen	0	0	0	0	0	0	0	0	0	0	0	0	0	0	0	0	0	0	0	0	0	0	0	0	0	0	0	0	0	0	0	0	0	0	0	0	0	0	0	0	0	0
M_Rufo_16S_V34_31LI	M_rufocanus	Male	41	Adult	Colon	Urban	Kaguraoka_koen	0	0	0	0	0	0	0	0	0	0	0	0	0	0	0	0	0	0	0	0	0	0	0	0	0	0	0	0	0	0	0	0	0	0	0	0	0	0	0	0	0	0
M_Rufo_16S_V34_31SI	M_rufocanus	Male	41	Adult	Small_Intestine	Urban	Kaguraoka_koen	0	0	0	0	0	0	0	0	0	0	0	0	0	0	0	0	0	0	0	0	0	0	0	0	0	0	0	0	0	0	0	0	0	0	0	0	0	0	0	0	4.43813e-05	0
M_Rufo_16S_V34_320LI	M_rufocanus	Male	20	Sub-Adult	Colon	Urban	Shunkodai_koen	0	0	0	0	0	0	0	0	0	0	0	0	0	0	0	0	0	0	0	0	0	0	0	0	0	0	0	0	0	0	0	0	0	0	0	0	0	0	0	0	0	0
M_Rufo_16S_V34_320SI	M_rufocanus	Male	20	Sub-Adult	Small_Intestine	Urban	Shunkodai_koen	0	0	0	0	0	0	0	0	0	0	0	0	0	0	0	0	0	0	0	0	0	0	0	0	0	0	0	0	0	0	0	0	0	0	0	0	0	0	0	0	0	0
M_Rufo_16S_V34_321LI	M_rufocanus	Female	26	Sub-Adult	Colon	Urban	Shunkodai_koen	0	0	0	0	0	0	0	0	0	0	0	0	0	0	0	0	0	0	0	0	0	0	0	0	0	0	0	0	0	0	0	0	0	0	0	0	0	0	0	0	0	0
M_Rufo_16S_V34_321SI	M_rufocanus	Female	26	Sub-Adult	Small_Intestine	Urban	Shunkodai_koen	0	0	0	0	0	0	0	0	0	0	0	0	0	0	0	0	3.39138e-05	0	0	0	0	0	0	0	0	0	0	0	0	0	0	0	0	0	0	0	0	0	0	0	0	0
M_Rufo_16S_V34_322LI	M_rufocanus	Female	15	Sub-Adult	Colon	Urban	Shunkodai_koen	0	0	0	0	0	0	0	0	0	0	0	0	0	0	0	0	0	0	0	0	0	0	0	0	0	0	0	0	0	0	0	0	0	0	0	0	0	0	0	0	0	0
M_Rufo_16S_V34_322SI	M_rufocanus	Female	15	Sub-Adult	Small_Intestine	Urban	Shunkodai_koen	0	0	0	0	0	0	0	0	0	0	0	0	0	0	0	0	0	0	0	0	0	0	0	0	0	0	0	0	0	0	0	0	0	0	0	0	0	0	0	0	0	0
M_Rufo_16S_V34_32CE	M_rufocanus	Female	17	Sub-Adult	Cecum	Urban	Kaguraoka_koen	0	0	0	0	0	0	0	0	0	0	0	0	0	0	0	0	0	0	0	0	0	0	0	0	0	0	0	0	0	0	0	0	0	0	0	0	0	0	0	0	0	0
M_Rufo_16S_V34_32FE	M_rufocanus	Female	17	Sub-Adult	Rectum	Urban	Kaguraoka_koen	0	0	0	0	0	0	0	0	0	0	0	0	0	0	0	0	0	0	0	0	0	0	0	0	0	0	0	0	0	0	0	0	0	0	0	0	0	0	0	0	0	0
M_Rufo_16S_V34_32LI	M_rufocanus	Female	17	Sub-Adult	Colon	Urban	Kaguraoka_koen	0	0	0	0	0	0	0	0	0	0	0	0	0	0	0	0	0	0	0	0	0	0	0	0	0	0	0	0	0	0	0	0	0	0	0	0	0	0	0	0	0	0
M_Rufo_16S_V34_32SI	M_rufocanus	Female	17	Sub-Adult	Small_Intestine	Urban	Kaguraoka_koen	0	0	0	0	0	0	0	0	0	0	0	0	0	0	0	0	0	0	0	0	0	0	0	0	0	0	0	0	0	0	0	0	0	0	0	0	0	0	0	0	0	0
M_Rufo_16S_V34_338LI	M_rufocanus	Male	20	Sub-Adult	Colon	Urban	Shunkodai_koen	0	0	0	0	0	0	0	0	0	0	0	0	0	0	0	0	0	0	0	0	0	0	0	0	0	0	0	0	0	0	0	0	0	0	0	0	0	0	0	0	0	0
M_Rufo_16S_V34_338SI	M_rufocanus	Male	20	Sub-Adult	Small_Intestine	Urban	Shunkodai_koen	0	0	0	0	0	0	0	0	0	0	0	0	0	0	0	0	0	0	0	0	0	0	0	0	0	0	0	0	0	0	0	0	0	0	0	0	0	0	0	0	0	0
M_Rufo_16S_V34_339LI	M_rufocanus	Male	19	Sub-Adult	Colon	Urban	Shunkodai_koen	0	0	0	0	0	0	0	0	0	0	0	0	0	0	0	0	0	0	0	0	0	0	0	0	0	0	0	0	0	0	0	0	0	0	0	0	0	0	0	0	0	0
M_Rufo_16S_V34_339SI	M_rufocanus	Male	19	Sub-Adult	Small_Intestine	Urban	Shunkodai_koen	0	0	0	0	0	0	0	0	0	0	0	0	0	0	0	0	0	0	0	0	0	0	0	0	0	0	0	0	0	0	0	0	0	0	0	0	0	0	0	0	0	0
M_Rufo_16S_V34_33CE	M_rufocanus	Female	38	Adult	Cecum	Urban	Kaguraoka_koen	0	0	0	0	0	0	0	0	0	0	0	0	0	0	0	0	0	0	0	0	0	0	0	0	0	0	0	0	0	0	0	0	0	0	0	0	0	0	0	0	0	0
M_Rufo_16S_V34_33FE	M_rufocanus	Female	38	Adult	Rectum	Urban	Kaguraoka_koen	0	0	0	0	0	0	0	0	0	0	0	0	0	0	0	0	0	0	0	0	0	0	0	0	0	0	0	0	0	0	0	0	0	0	0	0	0	0	0	0	0	0
M_Rufo_16S_V34_33LI	M_rufocanus	Female	38	Adult	Colon	Urban	Kaguraoka_koen	0	0	0	0	0	0	0	0	0	0	0	0	0	0	0	0	0	0	0	0	0	0	0	0	0	0	0	0	0	0	0	0	0	0	0	0	0	0	0	0	0	0
M_Rufo_16S_V34_33SI	M_rufocanus	Female	38	Adult	Small_Intestine	Urban	Kaguraoka_koen	0	0	0	0	0	0	0	0	0	0	0	0	0	0	0	0	0	0	0	0	0	0	0	0	0	0	0	0	0	0	0	0	0	0	0	0	0	0	0	0	0	0
M_Rufo_16S_V34_340LI	M_rufocanus	Male	11	Sub-Adult	Colon	Urban	Shunkodai_koen	0	0	0	0	0	0	0	0	0	0	0	0	0	0	0	0	0	0	0	0	0	0	0	0	0	0	0	0	0	0	0	0	0	0	0	0	0	0	0	0	0	0
M_Rufo_16S_V34_340SI	M_rufocanus	Male	11	Sub-Adult	Small_Intestine	Urban	Shunkodai_koen	0	0	0	0	0	0	0	0	0	0	0	0	0	0	0	0	0	0	0	0	0	0	0	0	0	0	0	0	0	0	0	0	0	0	0	0	0	0	0	0	0	0
M_Rufo_16S_V34_343LI	M_rufocanus	Female	32	Adult	Colon	Urban	Shunkodai_koen	0	0	0	0	0	0	0	0	0	0	0	0	0	0	0	0	0	0	0	0	0	0	0	0	0	0	0	0	0	0	0	0	0	0	0	0	0	0	0	0	0	0
M_Rufo_16S_V34_343SI	M_rufocanus	Female	32	Adult	Small_Intestine	Urban	Shunkodai_koen	0	0	0	0	0	0	0	0	0	0	0	0	0	0	0	0	0	0	0	0	0	0	0	0	0	0	0	0	0	0	0	0	3.19035e-05	0	0	0	0	0	0	0	0	0
M_Rufo_16S_V34_344LI	M_rufocanus	Female	15	Sub-Adult	Colon	Urban	Shunkodai_koen	0	0	0	0	0	0	0	0	0	0	0	0	0	0	0	0	0	0	0	0	0	0	0	0	0	0	0	0	0	0	0	0	0	0	0	0	0	0	0	0	0	0
M_Rufo_16S_V34_344SI	M_rufocanus	Female	15	Sub-Adult	Small_Intestine	Urban	Shunkodai_koen	0	0	0	0	0	0	0	0	0	0	0	0	0	0	0	0	0	0	0	0	0	0	0	0	0	0	0	0	0	0	0	0	0	0	0	0	0	0	0	0	0	0
M_Rufo_16S_V34_345LI	M_rufocanus	Male	13	Sub-Adult	Colon	Urban	Shunkodai_koen	0	0	0	0	0	0	0	0	0	0	0	0	0	0	0	0	0	0	0	0	0	0	0	0	0	0	0	0	0	0	0	0	0	0	0	0	0	0	0	0	0	0
M_Rufo_16S_V34_345SI	M_rufocanus	Male	13	Sub-Adult	Small_Intestine	Urban	Shunkodai_koen	0	0	0	0	0	0	0	0	0	0	0	0	0	0	0	0	0	0	0	0	0	0	0	0	0	0	0	0	0	0	0	0	0	0	0	0	0	0	0	0	0	0
M_Rufo_16S_V34_349LI	M_rufocanus	Male	21	Sub-Adult	Colon	Urban	Shunkodai_koen	0	0	0	0	0	0	0	0	0	0	0	0	0	0	0	0	0	0	0	0	0	0	0	0	0	0	0	0	0	0	0	0	0	0	0	0	0	0	0	0	0	0
M_Rufo_16S_V34_349SI	M_rufocanus	Male	21	Sub-Adult	Small_Intestine	Urban	Shunkodai_koen	0	0	0	0	0	0	0	0	0	0	0	0	0	0	0	0	0	0	0	0	0	0	0	0	0	0	0	0	0	0	0	2.89821e-05	0	0	0	0	0	0	0	0	0	0
M_Rufo_16S_V34_34LI	M_rufocanus	Female	35	Adult	Colon	Urban	Kaguraoka_koen	0	0	0	0	0	0	0	0	0	0	0	0	0	0	0	0	0	0	0	0	0	0	0	0	0	0	0	0	0	0	0	0	0	0	0	0	0	0	0	0	0	0
M_Rufo_16S_V34_34SI	M_rufocanus	Female	35	Adult	Small_Intestine	Urban	Kaguraoka_koen	0	0	0	0	0	0	0	0	0	0	0	0	0	0	0	0	0	0	0	0	0	0	0	0	0	0	0	0	0	0	0	0.000236666	0	0	0	0	0	0	0	0	0	0
M_Rufo_16S_V34_350LI	M_rufocanus	Female	18	Sub-Adult	Colon	Urban	Shunkodai_koen	0	0	0	0	0	0	0	0	0	0	0	0	0	0	0	0	0	0	0	0	0	0	0	0	0	0	0	0	0	0	0	0	0	0	0	0	0	0	0	0	0	0
M_Rufo_16S_V34_350SI	M_rufocanus	Female	18	Sub-Adult	Small_Intestine	Urban	Shunkodai_koen	0	0	0	0	0	0	0	0	0	0	0	0	0	0	0	0	0	0	0	0	0	0	0	0	0	0	0	0	0	0	0	0	0	0	0	0	0	0	0	0	0	0
M_Rufo_16S_V34_351LI	M_rufocanus	Male	18	Sub-Adult	Colon	Urban	Shunkodai_koen	0	0	0	0	0	0	0	0	0	0	0	0	0	0	0	0	0	0	0	0	0	0	0	0	0	0	0	0	0	0	0	0	0	0	0	0	0	0	0	0	0	0
M_Rufo_16S_V34_351SI	M_rufocanus	Male	18	Sub-Adult	Small_Intestine	Urban	Shunkodai_koen	0	0	0	0	0	0	0	0	0	0	0	0	0	0	0	0	0	0	0	0	0	0	0	0	0	0	0	0	0	0	0	0	0	0	0	0	0	0	0	0	0	0
M_Rufo_16S_V34_35LI	M_rufocanus	Female	56	Adult	Colon	Urban	Kaguraoka_koen	0	0	0	0	0	0	0	0	0	0	0	0	0	0	0	0	0	0	0	0	0	0	0	0	0	0	0	0	0	0	0	0	0	0	0	0	0	0	0	0	0	0
M_Rufo_16S_V34_35SI	M_rufocanus	Female	56	Adult	Small_Intestine	Urban	Kaguraoka_koen	0	0	0	0	0	0	0	0	0	0	0	0	0	0	0	0	0	0	0	0	0	0	0	0	0	0	0	0	0	0	0	0	0	0	0	0	0	0	0	0	0	0
M_Rufo_16S_V34_377CE	M_rufocanus	Female	28	Sub-Adult	Cecum	Natural	Chitoseyama	0	0	0	0	0	0	0	0	0	0	0	0	0	0	0	0	0	0	0	0	0	0	0	0	0	0	0	0	0	0	0	0	0	0	0	0	0	0	0	0	0	0
M_Rufo_16S_V34_377FE	M_rufocanus	Female	28	Sub-Adult	Rectum	Natural	Chitoseyama	0	0	0	0	0	0	0	0	0	0	0	0	0	0	0	0	0	0	0	0	0	0	0	0	0	0	0	0	0	0	0	0	0	0	0	0	0	0	0	0	0	0
M_Rufo_16S_V34_377LI	M_rufocanus	Female	28	Sub-Adult	Colon	Natural	Chitoseyama	0	0	0	0	0	0	0	0	0	0	0	0	0	0	0	0	0	0	0	0	0	0	0	0	0	0	0	0	0	0	0	0	0	0	0	0	0	0	0	0	0	0
M_Rufo_16S_V34_377SI	M_rufocanus	Female	28	Sub-Adult	Small_Intestine	Natural	Chitoseyama	0	0	0	0	0	0	0	0	0	0	0	0	0	0	0	0	0	0	0	0	0	0	0	0	0	0	0	0	0	0	0	0	0	0	0	0	0	0	0	0	0	0
M_Rufo_16S_V34_378LI	M_rufocanus	Female	33	Adult	Colon	Natural	Chitoseyama	0	0	0	0	0	0	0	0	0	0	0	0	0	0	0	0	0	0	0	0	0	0	0	0	0	0	0	0	0	0	0	0	0	0	0	0	0	0	0	0	0	0
M_Rufo_16S_V34_378SI	M_rufocanus	Female	33	Adult	Small_Intestine	Natural	Chitoseyama	0	0	0	0	0	0	0	0	0	0	0	0	0	0	0	0	0.000100629	8.38574e-05	0	8.38574e-05	0	0	8.38574e-05	0	0	0	0.000184486	0	0	0	0.001174	6.7086e-05	0	0	0	0	0	0	0	0	0	0
M_Rufo_16S_V34_379CE	M_rufocanus	Female	26	Sub-Adult	Cecum	Natural	Chitoseyama	0	0	0	0	0	0	0	0	0	0	0	0	0	0	0	0	0	0	0	0	0	0	0	0	0	0	0	0	0	0	0	0	0	0	0	0	0	0	0	0	0	0
M_Rufo_16S_V34_379FE	M_rufocanus	Female	26	Sub-Adult	Rectum	Natural	Chitoseyama	0	0	0	0	0	0	0	0	0	0	0	0	0	0	0	0	0	0	0	0	0	0	0	0	0	0	0	0	0	0	0	0	0	0	0	0	0	0	0	0	0	0
M_Rufo_16S_V34_379LI	M_rufocanus	Female	26	Sub-Adult	Colon	Natural	Chitoseyama	0	0	0	0	0	0	0	0	0	0	0	0	0	0	0	0	0	0	0	0	0	0	0	0	0	0	0	0	0	0	0	0	0	0	0	0	0	0	0	0	0	0
M_Rufo_16S_V34_379SI	M_rufocanus	Female	26	Sub-Adult	Small_Intestine	Natural	Chitoseyama	0	0	0	0	0	0	0	0	0	0	0	0	0	0	0	0	0	0	0	0	0	0	0	0	0	0	0	0	6.6024e-05	0	0	0	0	0	0	0	0	0	0	0	0	0
M_Rufo_16S_V34_380FE	M_rufocanus	Female	24	Sub-Adult	Rectum	Natural	Chitoseyama	0	0	0	0	0	0	0	0	0	0	0	0	0	0	0	0	0	0	0	0	0	0	0	0	0	0	0	0	0	0	0	0	0	0	0	0	0	0	0	0	0	0
M_Rufo_16S_V34_380LI	M_rufocanus	Female	24	Sub-Adult	Colon	Natural	Chitoseyama	0	0	0	0	0	0	0	0	0	0	0	0	0	0	0	0	0	0	0	0	0	0	0	0	0	0	0	0	0	0	0	0	0	0	0	0	0	0	0	0	0	0
M_Rufo_16S_V34_380SI	M_rufocanus	Female	24	Sub-Adult	Small_Intestine	Natural	Chitoseyama	0	0	0	0	0	0	0	0	0	0	0	0	0	0	0	0	0	0	0	0	0	0	0	0	0	0	0	0	0	0	0	0	0	0	0	0	0	0	0	0	0	0
M_Rufo_16S_V34_381CE	M_rufocanus	Male	22	Sub-Adult	Cecum	Natural	Chitoseyama	0	0	0	0	0	0	0	0	0	0	0	0	0	0	0	0	0	0	0	0	0	0	0	0	0	0	0	0	0	0	0	0	0	0	0	0	0	0	0	0	0	0
M_Rufo_16S_V34_381FE	M_rufocanus	Male	22	Sub-Adult	Rectum	Natural	Chitoseyama	0	0	0	0	0	0	0	0	0	0	0	0	0	0	0	0	0	0	0	0	0	0	0	0	0	0	0	0	0	0	0	0	0	0	0	0	0	0	0	0	0	0
M_Rufo_16S_V34_381LI	M_rufocanus	Male	22	Sub-Adult	Colon	Natural	Chitoseyama	0	0	0	0	0	0	0	0	0	0	0	0	0	0	0	0	0	0	0	0	0	0	0	0	0	0	0	0	0	0	0	0	0	0	0	0	0	0	0	0	0	0
M_Rufo_16S_V34_381SI	M_rufocanus	Male	22	Sub-Adult	Small_Intestine	Natural	Chitoseyama	0	0	0	0	0	0	0	0	0	0	0	0	0	0	0	0	0	0	0	0	0	0	0	0	0	0	0	0	0	0	0.00020913	0	0	0	0	0	0	0	0	0	0	0
M_Rufo_16S_V34_382LI	M_rufocanus	Female	22	Sub-Adult	Colon	Natural	Chitoseyama	0	0	0	0	0	0	0	0	0	0	0	0	0	0	0	0	0	0	0	0	0	0	0	0	0	0	0	0	0	0	0	0	0	0	0	0	0	0	0	0	0	0
M_Rufo_16S_V34_382SI	M_rufocanus	Female	22	Sub-Adult	Small_Intestine	Natural	Chitoseyama	0	0	0	0	0	0	0	0	0	0	0	0	0	0	0	0	0	0	0	0	0	0	0	0	0	0	0	0	0	0	0	0	0	0	0	0	0	0	0	0	0	0
M_Rufo_16S_V34_411LI	M_rufocanus	Male	27	Sub-Adult	Colon	Natural	Chitoseyama	0	0	0	0	0	0	0	0	0	0	0	0	0	0	0	0	0	0	0	0	0	0	0	0	0	0	0	0	0	0	0	0	0	0	0	0	0	0	0	0	0	0
M_Rufo_16S_V34_411SI	M_rufocanus	Male	27	Sub-Adult	Small_Intestine	Natural	Chitoseyama	0	0	0	0	0	0	0	0	0	0	0	0	0	0	0	0	0.00169262	0	0	0	0	0	0	0	0	0	0	0	0	0	0	0	0	0	0	0	0	0	0	0	0	0
M_Rufo_16S_V34_412SI	M_rufocanus	Male	25	Sub-Adult	Small_Intestine	Natural	Chitoseyama	0	9.27443e-05	0	0	0	0	0	0	0	0	0	0	0	0	0	0	0.000463722	0	0	0	0	0	0	0	0	0	0	0	0	0	0.00408075	0.000463722	0	0	0	0	0	0	6.18295e-05	0	0	0
M_Rufo_16S_V34_413LI	M_rufocanus	Male	26	Sub-Adult	Colon	Natural	Chitoseyama	0	0	0	0	0	0	0	0	0	0	0	0	0	0	0	0	0	0	0	0	0	0	0	0	0	0	0	0	0	0	0	0	0	0	0	0	0	0	0	0	0	0
M_Rufo_16S_V34_413SI	M_rufocanus	Male	26	Sub-Adult	Small_Intestine	Natural	Chitoseyama	0	0	0	0	0	0	0	0	0	0	0	0	0	0	0	0	0	0	0	3.71278e-05	0	0	0	0	0	0	0	0	0	0	0.000278458	0	0	0	0	0	0	0	0	0	0	0
M_Rufo_16S_V34_414LI	M_rufocanus	Male	20	Sub-Adult	Colon	Natural	Chitoseyama	0	0	0	0	0	0	0	0	0	0	0	0	0	0	0	0	0	0	0	0	0	0	0	0	0	0	0	0	0	0	0	0	0	0	0	0	0	0	0	0	0	0
M_Rufo_16S_V34_414SI	M_rufocanus	Male	20	Sub-Adult	Small_Intestine	Natural	Chitoseyama	0	0	0	0	0	0	0	0	0	0	0	0	0	0	0.000117793	0	0	0	0	0	0	0	0	0	0	0	0	0	0	0	0	0	0	0	0	0	0	0	0	0	0	0
M_Rufo_16S_V34_415LI	M_rufocanus	Female	20	Sub-Adult	Colon	Natural	Chitoseyama	0	0	0	0	0	0	0	0	0	0	0	0	0	0	0	0	0	0	0	0	0	0	0	0	0	0	0	0	0	0	0	0	0	0	0	0	0	0	0	0	0	0
M_Rufo_16S_V34_415SI	M_rufocanus	Female	20	Sub-Adult	Small_Intestine	Natural	Chitoseyama	0	0	0	0	0	0	0	0	0	0	0	0	0	0	0	0	0	0	0	0	0	0	0	0	0	0	0	0	0	0	0	0	0	0	0	0	0	0	0	0	0	0
M_Rufo_16S_V34_416SI	M_rufocanus	Male	22	Sub-Adult	Small_Intestine	Natural	Chitoseyama	0	0	0	0	0	0	0	0	0	0	0	0	0	0	0	0	0	0	0	0	0	0	0	0	0	0	0	0	0	0	0	0	0	0	0	0	0	0	0	0	0	0
M_Rufo_16S_V34_417LI	M_rufocanus	Female	25	Sub-Adult	Colon	Natural	Chitoseyama	0	0	0	0	0	0	0	0	0	0	0	0	0	0	0	0	0	0	0	0	0	0	0	0	0	0	0	0	0	0	0	0	0	0	0	0	0	0	0	0	0	0
M_Rufo_16S_V34_417SI	M_rufocanus	Female	25	Sub-Adult	Small_Intestine	Natural	Chitoseyama	0	0	0	0	0	0	0	0	0	0	0	0	0	0	0	0	0	0	0	0	0	0	0	0	0	0	0	0	0	0	0	0.000412703	0	0	0	0	0	0	0	0	0	0
M_Rufo_16S_V34_418LI	M_rufocanus	Male	24	Sub-Adult	Colon	Natural	Chitoseyama	0	0	0	0	0	0	0	0	0	0	0	0	0	0	0	0	0	0	0	0	0	0	0	0	0	0	0	0	0	0	0	0	0	0	0	0	0	0	0	0	0	0
M_Rufo_16S_V34_418SI	M_rufocanus	Male	24	Sub-Adult	Small_Intestine	Natural	Chitoseyama	0	0	0	0	0	0	0	0	0	0	0	0	0	0	0	0	0	0	0	0	0	0	0	0	0	0	0	0	0	0	0.00411307	0	0	0	0	0	0	0	0	0	0	0
M_Rufo_16S_V34_419LI	M_rufocanus	Male	39	Adult	Colon	Natural	Chitoseyama	0	0	0	0	0	0	0	0	0	0	0	0	0	0	0	0	0	0	0	0	0	0	0	0	0	0	0	0	0	0	0	0	0	0	0	0	0	0	0	0	0	0
M_Rufo_16S_V34_419SI	M_rufocanus	Male	39	Adult	Small_Intestine	Natural	Chitoseyama	0	0	0	0	0	0	0	0	0	0	0	0	0	0	0	0	0	0	0	0	0	0	0	0	0	0	0	0	0	0	0	0	0	0	0	0	0	0	0	0	0	0
M_Rufo_16S_V34_420LI	M_rufocanus	Female	14	Sub-Adult	Colon	Natural	Chitoseyama	0	0	0	0	0	0	0	0	0	0	0	0	0	0	0	0	0	0	0	0	0	0	0	0	0	0	0	0	0	0	0	0	0	0	0	0	0	0	0	0	0	0
M_Rufo_16S_V34_420SI	M_rufocanus	Female	14	Sub-Adult	Small_Intestine	Natural	Chitoseyama	0	0	0	0	0	0	0	0	0	0	0	0	0	0	0	0	0	0	0	0	0	0	0	0	0	0	0	0	0	0	0	0	0	0	0	0	0	0	0	0	0	0
M_Rufo_16S_V34_433FE	M_rufocanus	Female	40	Adult	Rectum	Natural	West_Harushinai	0	0	0	0	0	0	0	0	0	0	0	0	0	0	0	0	0	0	0	0	0	0	0	0	0	0	0	0	0	0	0	0	0	0	0	0	0	0	0	0	0	0
M_Rufo_16S_V34_433LI	M_rufocanus	Female	40	Adult	Colon	Natural	West_Harushinai	0	0	0	0	0	0	0	0	0	0	0	0	0	0	0	0	0	0	0	0	0	0	0	0	0	0	0	0	0	0	0	0	0	0	0	0	0	0	0	0	0	0
M_Rufo_16S_V34_433SI	M_rufocanus	Female	40	Adult	Small_Intestine	Natural	West_Harushinai	0	0	0	0	0	0	0	0	0	0	0	0	0	0	6.26268e-05	0	0	0	0	0	0	0	0	0	0	0	0	0	0	0	0	0	0	0	0	0	0	0	0	0	0	0
M_Rufo_16S_V34_434CE	M_rufocanus	Female	37	Adult	Cecum	Natural	West_Harushinai	0	0	0	0	0	0	0	0	0	0	0	0	0	0	0	0	0	0	0	0	0	0	0	0	0	0	0	0	0	0	0	0	0	0	0	0	0	0	0	0	0	0
M_Rufo_16S_V34_434FE	M_rufocanus	Female	37	Adult	Rectum	Natural	West_Harushinai	0	0	0	0	0	0	0	0	0	0	0	0	0	0	0	0	0	0	0	0	0	0	0	0	0	0	0	0	0	0	0	0	0	0	0	0	0	0	0	0	0	0
M_Rufo_16S_V34_434LI	M_rufocanus	Female	37	Adult	Colon	Natural	West_Harushinai	0	0	0	0	0	0	0	0	0	0	0	0	0	0	0	0	0	0	0	0	0	0	0	0	0	0	0	0	0	0	0	0	0	0	0	0	0	0	0	0	0	0
M_Rufo_16S_V34_434SI	M_rufocanus	Female	37	Adult	Small_Intestine	Natural	West_Harushinai	0	0	0	0	0	0	0	0	0	0	0	0	0	0	0	0	0	0	0	0	0	0	0	0	0	0	0	0	0	0	0	0	0	0	0	0	0	0	0	0	0	0
M_Rufo_16S_V34_435CE	M_rufocanus	Female	32	Adult	Cecum	Natural	West_Harushinai	0	0	0	0	0	0	0	0	0	0	0	0	0	0	0	0	0	0	0	0	0	0	0	0	0	0	0	0	0	0	0	0	0	0	0	0	0	0	0	0	0	0
M_Rufo_16S_V34_435FE	M_rufocanus	Female	32	Adult	Rectum	Natural	West_Harushinai	0	0	0	0	0	0	0	0	0	0	0	0	0	0	0	0	0	0	0	0	0	0	0	0	0	0	0	0	0	0	0	0	0	0	0	0	0	0	0	0	0	0
M_Rufo_16S_V34_435LI	M_rufocanus	Female	32	Adult	Colon	Natural	West_Harushinai	0	0	0	0	0	0	0	0	0	0	0	0	0	0	0	0	0	0	0	0	0	0	0	0	0	0	0	0	0	0	0	0	0	0	0	0	0	0	0	0	0	0
M_Rufo_16S_V34_435SI	M_rufocanus	Female	32	Adult	Small_Intestine	Natural	West_Harushinai	0	0	0	0	0	0	0	0	0	0	0	0	0	0	0	0	0	0	0	0	0	0	0	0	0	0	0	0	0	0	0	0	0	0	0	0	0	0	0	0	0	0
M_Rufo_16S_V34_436CE	M_rufocanus	Male	24	Sub-Adult	Cecum	Natural	West_Harushinai	0	0	0	0	0	0	0	0	0	0	0	0	0	0	0	0	0	0	0	0	0	0	0	0	0	0	0	0	0	0	0	0	0	0	0	0	0	0	0	0	0	0
M_Rufo_16S_V34_436FE	M_rufocanus	Male	24	Sub-Adult	Rectum	Natural	West_Harushinai	0	0	0	0	0	0	0	0	0	0	0	0	0	0	0	0	0	0	0	0	0	0	0	0	0	0	0	0	0	0	0	0	0	0	0	0	0	0	0	0	0	0
M_Rufo_16S_V34_436LI	M_rufocanus	Male	24	Sub-Adult	Colon	Natural	West_Harushinai	0	0	0	0	0	0	0	0	0	0	0	0	0	0	0	0	0	0	0	0	0	0	0	0	0	0	0	0	0	0	0	0	0	0	0	0	0	0	0	0	0	0
M_Rufo_16S_V34_436SI	M_rufocanus	Male	24	Sub-Adult	Small_Intestine	Natural	West_Harushinai	0	0	0	0	0	0	0	0	0	0	0	0	0	0	0	0	0	0	0	0	0	0	0	0	0	0	0	0	0	0	0	0	0	0	0	0	0	0	0	0	0	0
M_Rufo_16S_V34_437CE	M_rufocanus	Male	21	Sub-Adult	Cecum	Natural	West_Harushinai	0	0	0	0	0	0	0	0	0	0	0	0	0	0	0	0	0	0	0	0	0	0	0	0	0	0	0	0	0	0	0	0	0	0	0	0	0	0	0	0	0	0
M_Rufo_16S_V34_437FE	M_rufocanus	Male	21	Sub-Adult	Rectum	Natural	West_Harushinai	0	0	0	0	0	0	0	0	0	0	0	0	0	0	0	0	0	0	0	0	0	0	0	0	0	0	0	0	0	0	0	0	0	0	0	0	0	0	0	0	0	0
M_Rufo_16S_V34_437LI	M_rufocanus	Male	21	Sub-Adult	Colon	Natural	West_Harushinai	0	0	0	0	0	0	0	0	0	0	0	0	0	0	0	0	0	0	0	0	0	0	0	0	0	0	0	0	0	0	0	0	0	0	0	0	0	0	0	0	0	0
M_Rufo_16S_V34_437SI	M_rufocanus	Male	21	Sub-Adult	Small_Intestine	Natural	West_Harushinai	0	0	0	0	0	0	0	0	0	0	0	0	0	0	0	0	0	0	0	0	0	0	0	0	0	0	0	0	0	0	2.80998e-05	0	0	0	0	0	0	0	0	0	0	0
M_Rufo_16S_V34_438SI	M_rufocanus	Male	24	Sub-Adult	Small_Intestine	Natural	West_Harushinai	0	0	0	0	0	0	0	0	0	0	0	0	0	0	0	0	0	0	0	0	0	0	0	0	0	0	0	0	0	0	0	0	0	0	0	0	0	0	0	0	0	0
M_Rufo_16S_V34_439LI	M_rufocanus	Female	15	Sub-Adult	Colon	Natural	West_Harushinai	0	0	0	0	0	0	0	0	0	0	0	0	0	0	0	0	0	0	0	0	0	0	0	0	0	0	0	0	0	0	0	0	0	0	0	0	0	0	0	0	0	0
M_Rufo_16S_V34_439SI	M_rufocanus	Female	15	Sub-Adult	Small_Intestine	Natural	West_Harushinai	0	0	0	0	0	0	0	0	0	0	0	0	0	0	0	0	0.000281347	0	0	0	0	0	0	0	0	0	0	0	0	0	0	0.00309481	0	0	0	0	0	0	0	0	0	0
M_Rufo_16S_V34_443SI	M_rufocanus	Female	18	Sub-Adult	Small_Intestine	Natural	West_Harushinai	0	0	0	0	0	0	0	0	0	0	0	0	0	0	0	0	0	0	0	0	0	0	0	0	0	0	0	0	0	0	0	0	0	0	0	0	0	0	0	0	0	0
M_Rufo_16S_V34_444LI	M_rufocanus	Male	26	Sub-Adult	Colon	Natural	West_Harushinai	0	0	0	0	0	0	0	0	0	0	0	0	0	0	0	0	0	0	0	0	0	0	0	0	0	0	0	0	0	0	0	0	0	0	0	0	0	0	0	0	0	0
M_Rufo_16S_V34_444SI	M_rufocanus	Male	26	Sub-Adult	Small_Intestine	Natural	West_Harushinai	0	0	0	0	0	0	0	0	0	0	0	0	0	0	0	0	0	0	0	0	0	0	0	0	0	0	0	0	0	0	0	0	0	0	0	0	0	0	0	0	0	0
M_Rufo_16S_V34_445LI	M_rufocanus	Female	20	Sub-Adult	Colon	Natural	West_Harushinai	0	0	0	0	0	0	0	0	0	0	0	0	0	0	0	0	0	0	0	0	0	0	0	0	0	0	0	0	0	0	0	0	0	0	0	0	0	0	0	0	0	0
M_Rufo_16S_V34_445SI	M_rufocanus	Female	20	Sub-Adult	Small_Intestine	Natural	West_Harushinai	0	0	0	0	0	0	0	0	0	0	0	0	0	0	0	0	0	0	0	0	0	0	0	0	0	0	0	0	0	0	0	0	0	0	0	0	0	0	0	0	0	0
M_Rufo_16S_V34_446LI	M_rufocanus	Male	11	Sub-Adult	Colon	Natural	West_Harushinai	0	0	0	0	0	0	0	0	0	0	0	0	0	0	0	0	0	0	0	0	0	0	0	0	0	0	0	0	0	0	0	0	0	0	0	0	0	0	0	0	0	0
M_Rufo_16S_V34_446SI	M_rufocanus	Male	11	Sub-Adult	Small_Intestine	Natural	West_Harushinai	0	0	0	0	0	0	0	0	0	0	0	0	0	0	0	0	0	0	0	0	0	0	0	0	0	0	0	0	0	0	0	0	0	0	0	0	0	0	0	0	0	0
M_Rufo_16S_V34_454LI	M_rufocanus	Female	41	Adult	Colon	Natural	West_Harushinai	0	0	0	0	0	0	0	0	0	0	0	0	0	0	0	0	0	0	0	0	0	0	0	0	0	0	0	0	0	0	0	0	0	0	0	0	0	0	0	0	0	0
M_Rufo_16S_V34_454SI	M_rufocanus	Female	41	Adult	Small_Intestine	Natural	West_Harushinai	0	0	0	0	0	0	0	0	0	0	0	0	0	0	0	0	0	0	0	0	0	0	0	0	0	0	0	0	0	0	0	0	0	0	0	0	0	0	0	0	0	0
M_Rufo_16S_V34_455SI	M_rufocanus	Female	33	Adult	Small_Intestine	Natural	West_Harushinai	0	0	0	0	0	0	0	0	0	0	0	0	0	0	0	0	0	0	0	0	0	0	0	0	0	0	0	0	0	0	0	0	0	0	0	0	0	0	0	0	0	0
M_Rufo_16S_V34_456LI	M_rufocanus	Female	33	Adult	Colon	Natural	West_Harushinai	0	0	0	0	0	0	0	0	0	0	0	0	0	0	0	0	0	0	0	0	0	0	0	0	0	0	0	0	0	0	0	0	0	0	0	0	0	0	0	0	0	0
M_Rufo_16S_V34_456SI	M_rufocanus	Female	33	Adult	Small_Intestine	Natural	West_Harushinai	0	0	0	0	0	0	0	0	0	0	0	0	0	0	0	0	0	0	0	0	0	0	0	0	0	0	0	0	0	0	0	0	0	0	0	0	0	0	0	0	0	0
M_Rufo_16S_V34_457LI	M_rufocanus	Male	22	Sub-Adult	Colon	Natural	West_Harushinai	0	0	0	0	0	0	0	0	0	0	0	0	0	0	0	0	0	0	0	0	0	0	0	0	0	0	0	0	0	0	0	0	0	0	0	0	0	0	0	0	0	0
M_Rufo_16S_V34_457SI	M_rufocanus	Male	22	Sub-Adult	Small_Intestine	Natural	West_Harushinai	0	0	0	0	0	0	0	0	0	0	0	0	0	0	0	0	0	0	0	0	0	0	0	0	0	0	0	0	0	0	0.000100462	0	0	0	0	0	0	0	0	0	0	0
M_Rufo_16S_V34_458LI	M_rufocanus	Male	26	Sub-Adult	Colon	Natural	West_Harushinai	0	0	0	0	0	0	0	0	0	0	0	0	0	0	0	0	0	0	0	0	0	0	0	0	0	0	0	0	0	0	0	0	0	0	0	0	0	0	0	0	0	0
M_Rufo_16S_V34_458SI	M_rufocanus	Male	26	Sub-Adult	Small_Intestine	Natural	West_Harushinai	0	0	0	0	0	0	0	0	0	0	0	0	0	0	0	0	0	0	0	0	0	0	0	0	0	0	0	0	0	0	0	0	0	0	0	0	0	0	0	0	0	0
M_Rufo_16S_V34_459LI	M_rufocanus	Female	58	Adult	Colon	Natural	West_Harushinai	0	0	0	0	0	0	0	0	0	0	0	0	0	0	0	0	0	0	0	0	0	0	0	0	0	0	0	0	0	0	0	0	0	0	0	0	0	0	0	0	0	0
M_Rufo_16S_V34_459SI	M_rufocanus	Female	58	Adult	Small_Intestine	Natural	West_Harushinai	0	0	0	0	0	0	0	0	0	0	0	0	0	0	0	0	0	0	0	0	0	0	0.000117716	0	0.000117716	0	0	0	0	0	0	0	0	0	0	0	0	0	0	0	0	0
M_Rufo_16S_V34_460LI	M_rufocanus	Female	16	Sub-Adult	Colon	Natural	West_Harushinai	0	0	0	0	0	0	0	0	0	0	0	0	0	0	0	0	0	0	0	0	0	0	0	0	0	0	0	0	0	0	6.9083e-05	0	0	0	0	0	0	0	0	0	0	0
M_Rufo_16S_V34_460SI	M_rufocanus	Female	16	Sub-Adult	Small_Intestine	Natural	West_Harushinai	0	0	0	0	0	0	0	0	0	0	0	0	0	0	0	0	0	0	0	0	0	0	0	0	0	0	0	0	0	0	0.000373733	0	0	0	0	0	0	0	0	0	0	0
M_Rufo_16S_V34_461LI	M_rufocanus	Male	17	Sub-Adult	Colon	Natural	West_Harushinai	0	0	0	0	0	0	0	0	0	0	0	0	0	0	0	0	0	0	0	0	0	0	0	0	0	0	0	0	0	0	0	5.40263e-05	0	0	0	0	0	0	0	0	0	0
M_Rufo_16S_V34_461SI	M_rufocanus	Male	17	Sub-Adult	Small_Intestine	Natural	West_Harushinai	0	0	0	0	0	0	0	0	0	0	0	0	0	0	0	0	0	0	0	0	0	0	0	0	0	0	0	0	0	0	0	0	0	0	0	0	0	0	0	0	0	0
M_Rufo_16S_V34_462LI	M_rufocanus	Female	15	Sub-Adult	Colon	Natural	West_Harushinai	0	0	0	0	0	0	0	0	0	0	0	0	0	0	0	0	0	0	0	0	0	0	0	0	0	0	0	0	0	0	0	0	0	0	0	0	0	0	0	0	0	0
M_Rufo_16S_V34_462SI	M_rufocanus	Female	15	Sub-Adult	Small_Intestine	Natural	West_Harushinai	0	0	0	0	0	0	0	0	0	0	0	0	0	0	0	0	0.000140551	0	0	0	0	0	0	0	0	0	0	0	0	3.51379e-05	0	0	0	0	0	0	0	0	0	0	0	0
M_Rufo_16S_V34_82CE	M_rufocanus	Male	30	Adult	Cecum	Natural	Shirakkeyama	0	0	0	0	0	0	0	0	0	0	0	0	0	0	0	0	0	0	0	0	0	0	0	0	0	0	0	0	0	0	0	0	0	0	0	0	0	0	0	0	0	0
M_Rufo_16S_V34_82FE	M_rufocanus	Male	30	Adult	Rectum	Natural	Shirakkeyama	0	0	0	0	0	0	0	0	0	0	0	0	0	0	0	0	0	0	0	0	0	0	0	0	0	0	0	0	0	0	0	0	0	0	0	0	0	0	0	0	0	0
M_Rufo_16S_V34_82LI	M_rufocanus	Male	30	Adult	Colon	Natural	Shirakkeyama	0	0	0	0	0	0	0	0	0	0	0	0	0	0	0	0	0	0	0	0	0	0	0	0	0	0	0	0	0	0	0	0	0	0	0	0	0	0	0	0	0	0
M_Rufo_16S_V34_82SI	M_rufocanus	Male	30	Adult	Small_Intestine	Natural	Shirakkeyama	0	0	0	0	0	0	0	0	0	0	0	0	0	0	0	0	0	0	0	0	0	0	0	0	0	0	0	0	0	0	0	0	0	0	0	0	0	0	0	0	0	0
M_Rufo_16S_V34_8LI	M_rufocanus	Female	17	Sub-Adult	Colon	Urban	Kaguraoka_koen	0	0	0	0	0	0	0	0	0	0	0	0	0	0	0	0	0	0	0	0	0	0	0	0	0	0	0	0	0	0	0	0	0	0	0	0	0	0	0	0	0	0
M_Rufo_16S_V34_8SI	M_rufocanus	Female	17	Sub-Adult	Small_Intestine	Urban	Kaguraoka_koen	0	0	0	0	0	0	0	0	0	0	0	0	0	0	0	0	0	0	0	0	0	0	0	0	0	0	0	0	0	0	0	0	0	0	0	0	0	0	0	0	0	0
M_Rufo_16S_V34_9SI	M_rufocanus	Male	15	Sub-Adult	Small_Intestine	Urban	Kaguraoka_koen	0	0	0	0	0	0	0	0	0	0	0	0	0	0	0	0	0	0	0	0	0	0	0	0	0	0	0	0	0	0	0	0	0	0	0	0	0	0	0	0	0	0
[truncated: 371 more columns]
